# Supplementary material for: Blood memory CD8 T cell phenotypes in lung cancer patients predict immune checkpoint treatment responses
Source: Front Oncol. 2025 Sep 8;15:1629802. doi: 10.3389/fonc.2025.1629802 (PMC12452098; doi:10.3389/fonc.2025.1629802)
Supplement: Supplementary file 2 [file Table1.xlsx]

## Sheet: Overview
Sheet name	Description
Supplementary Table 1	NCCS ID versus Indication
Supplementary Table 2	NCCS ID versus Treatment response group
Supplementary Table 3	NCCS ID versus Timepoint
Supplementary Table 4	NCCS ID vs Baseline/On treatment classificaiton
Supplementary Table 5	NCCS ID vs celltype
Supplementary Table 6	NCCS ID vs cellstate
Supplementary Table 7	Pseudobulk DEG/surface marker calls for 2 group comparisons
Supplementary Table 8	Literature search for SCENIC regulons
Supplementary Table 9	Enrichment results for KEGG
Supplementary Table 10	Enrichment results for Reactome
Supplementary Table 11	Enrichment results for GO BP
Supplementary Table 12	Regression coefficients of the 2 group lung only TEM model with literature references

## Sheet: Supplementary Table 1
	Lung
IP1063-v1	6164
IP1202-v1	5259
IP1202-v2	5713
IP1421-v1	6942
IP1725-v1	5554
IP2403-v2	8060
IP2542-v1	5488
IP2542-v2	3278
IP2542-v3	4154
IP2577-v1	2456
IP2634	4580
IP2662-v1	9690
IP2669-v1	4924
IP2669-v2	3318
IP2839-v1	6003
IP2839-v2	10644
IP2903-v1	6322
IP3329-v1	5851

## Sheet: Supplementary Table 2
	LTR	R	NonR
IP1063-v1	6164	0	0
IP1202-v1	5259	0	0
IP1202-v2	5713	0	0
IP1421-v1	6942	0	0
IP1725-v1	5554	0	0
IP2094-v1	0	9257	0
IP2094-v2	0	4501	0
IP2219	6052	0	0
IP2366-v1	0	6698	0
IP2403-v2	8060	0	0
IP2495-v1	0	2729	0
IP2495-v2	0	4759	0
IP2495-v3	0	10238	0
IP2526-v1	398	0	0
IP2542-v1	0	0	5488
IP2542-v2	0	0	3278
IP2542-v3	0	0	4154
IP2577-v1	2456	0	0
IP2622-v3	11750	0	0
IP2634	4580	0	0
IP2662-v1	0	9690	0
IP2669-v1	0	0	4924
IP2669-v2	0	0	3318
IP2750-v1	0	0	3151
IP2832	6032	0	0
IP2839-v1	0	0	6003
IP2839-v2	0	0	10644
IP2903-v1\n	6322	0	0
IP3329-v1	0	0	5851

## Sheet: Supplementary Table 3
	v1	v2	v3
IP1063-v1	6164	0	0
IP1202-v1	5259	0	0
IP1202-v2	0	5713	0
IP1421-v1	6942	0	0
IP1725-v1	5554	0	0
IP2094-v1	9257	0	0
IP2094-v2	0	4501	0
IP2219	0	0	6052
IP2366-v1	6698	0	0
IP2403-v2	0	8060	0
IP2495-v1	2729	0	0
IP2495-v2	0	4759	0
IP2495-v3	0	0	10238
IP2526-v1	398	0	0
IP2542-v1	5488	0	0
IP2542-v2	0	3278	0
IP2542-v3	0	0	4154
IP2577-v1	2456	0	0
IP2622-v3	0	0	11750
IP2634	0	0	4580
IP2662-v1	9690	0	0
IP2669-v1	4924	0	0
IP2669-v2	0	3318	0
IP2750-v1	3151	0	0
IP2832	0	0	6032
IP2839-v1	6003	0	0
IP2839-v2	0	10644	0
IP2903-v1\n	6322	0	0
IP3329-v1	5851	0	0

## Sheet: Supplementary Table 4
	Baseline	Treatment
IP1063-v1	0	6164
IP1202-v1	5259	0
IP1202-v2	0	5713
IP1421-v1	0	6942
IP1725-v1	0	5554
IP2094-v1	9257	0
IP2094-v2	0	4501
IP2219	0	6052
IP2366-v1	6698	0
IP2403-v2	0	8060
IP2495-v1	2729	0
IP2495-v2	0	4759
IP2495-v3	0	10238
IP2526-v1	0	398
IP2542-v1	5488	0
IP2542-v2	0	3278
IP2542-v3	0	4154
IP2577-v1	0	2456
IP2622-v3	0	11750
IP2634	0	4580
IP2662-v1	9690	0
IP2669-v1	4924	0
IP2669-v2	0	3318
IP2750-v1	3151	0
IP2832	0	6032
IP2839-v1	6003	0
IP2839-v2	0	10644
IP2903-v1\n	0	6322
IP3329-v1	5851	0

## Sheet: Supplementary Table 5
	TN	CM	TSCM	TEM	TEMRA	MAIT	NKT-like	Unknown
IP1063-v1	2023	482	1335	667	208	153	1286	9	6163	0.108227
IP1202-v1	23	489	1297	3135	193	29	61	24	5251	0.597029
IP1202-v2	115	1883	1892	1635	61	97	30	0	5713	0.286189
IP1421-v1	973	1076	1134	2532	616	488	112	10	6941	0.364789
IP1725-v1	454	258	141	1084	2504	47	1064	2	5554	0.195175
IP2094-v1	88	808	177	4800	3026	74	274	9	9256	0.518583
IP2094-v2	30	167	2091	1879	250	22	62	0	4501	0.417463
IP2219	814	992	2486	1374	179	175	32	0	6052	0.227032
IP2366-v1	1717	359	358	3645	99	437	78	5	6698	0.544192
IP2403-v2	1185	2895	240	1740	975	937	78	10	8060	0.215881
IP2495-v1	2115	355	36	141	34	5	42	1	2729	0.0516673
IP2495-v2	3921	249	46	268	96	47	126	2	4755	0.0563617
IP2495-v3	8580	388	120	340	176	187	349	95	10235	0.0332193
IP2526-v1	1	49	123	123	62	11	13	12	394	0.312183
IP2542-v1	2417	367	704	1752	133	89	26	0	5488	0.319242
IP2542-v2	1426	222	567	977	24	55	7	0	3278	0.298048
IP2542-v3	1585	296	939	1007	90	204	33	0	4154	0.242417
IP2577-v1	280	56	384	554	763	220	197	2	2456	0.22557
IP2622-v3	172	493	508	1738	8514	57	198	69	11749	0.147927
IP2634	128	557	418	2231	746	62	381	53	4576	0.487544
IP2662-v1	339	1030	718	3559	3524	303	197	18	9688	0.367362
IP2669-v1	621	104	54	1732	2264	33	113	1	4922	0.351889
IP2669-v2	358	41	60	1618	1170	22	48	0	3317	0.48779
IP2750-v1	48	85	713	1862	281	14	146	2	3151	0.590924
IP2832	451	702	3456	452	360	352	258	0	6031	0.0749461
IP2839-v1	728	527	1017	2156	671	69	802	32	6002	0.359214
IP2839-v2	1381	1001	1036	3937	2087	186	924	92	10644	0.36988
IP2903-v1\n	1191	478	1690	1641	470	161	687	4	6322	0.25957
IP3329-v1	19	287	694	3137	61	348	1237	35	5818	0.539189
										0.312052

## Sheet: Supplementary Table 6
	Cytotoxic	Exhausted	Naive	Transitional
IP1063-v1	371	3004	2023	766
IP1202-v1	1622	1808	23	1806
IP1202-v2	662	2906	115	2030
IP1421-v1	1183	2284	973	2502
IP1725-v1	2603	445	454	2052
IP2094-v1	3712	1016	88	4441
IP2094-v2	387	2305	30	1779
IP2219	772	3056	812	1412
IP2366-v1	1009	666	1717	3306
IP2403-v2	2119	3061	1182	1698
IP2495-v1	74	477	2015	163
IP2495-v2	247	350	3862	300
IP2495-v3	550	735	8435	518
IP2526-v1	93	185	1	119
IP2542-v1	767	1013	2414	1294
IP2542-v2	439	747	1426	666
IP2542-v3	451	1203	1583	917
IP2577-v1	380	1072	280	724
IP2622-v3	8711	1155	171	1713
IP2634	868	1428	128	2156
IP2662-v1	3911	1971	339	3469
IP2669-v1	162	2356	621	1785
IP2669-v2	51	1268	358	1641
IP2750-v1	118	1083	47	1903
IP2832	764	4161	451	656
IP2839-v1	869	2181	728	2225
IP2839-v2	2556	2548	1375	4165
IP2903-v1\n	672	2583	1188	1879
IP3329-v1	1523	1033	19	3276

## Sheet: Supplementary Table 7
Response	Gene	FoldChange	pValue	maxValue	CellType	Assay
LTR	CD197	-0.480393	0.055327	4.81449	CM	ADT
NonR	CD197	0.480393	0.055327	4.81449	CM	ADT
LTR	CD86	0.198058	0.133073	0.641507	CM	ADT
NonR	CD86	-0.198058	0.133073	0.641507	CM	ADT
LTR	CD274	0.63359	0.0249897	7.39225	CM	ADT
NonR	CD274	-0.63359	0.0249897	7.39225	CM	ADT
LTR	CD270	0.198704	0.314788	22.2542	CM	ADT
NonR	CD270	-0.198704	0.314788	22.2542	CM	ADT
LTR	CD155	0.0935451	1	1.99365	CM	ADT
NonR	CD155	-0.0935451	1	1.99365	CM	ADT
LTR	CD112	0.154254	0.962258	4.78809	CM	ADT
NonR	CD112	-0.154254	0.962258	4.78809	CM	ADT
LTR	CD47	-0.227862	0.739613	52.2748	CM	ADT
NonR	CD47	0.227862	0.739613	52.2748	CM	ADT
LTR	CD48	-0.25161	0.886775	239.829	CM	ADT
NonR	CD48	0.25161	0.886775	239.829	CM	ADT
LTR	CD40	0.120588	0.812526	0.767823	CM	ADT
NonR	CD40	-0.120588	0.812526	0.767823	CM	ADT
LTR	CD154	0.216669	0.669066	7.26096	CM	ADT
NonR	CD154	-0.216669	0.669066	7.26096	CM	ADT
LTR	CD52	-0.105426	0.669066	25.7852	CM	ADT
NonR	CD52	0.105426	0.669066	25.7852	CM	ADT
LTR	CD3	0.059829	0.812526	37.7838	CM	ADT
NonR	CD3	-0.059829	0.812526	37.7838	CM	ADT
LTR	CD8	-0.357701	0.417318	28.4004	CM	ADT
NonR	CD8	0.357701	0.417318	28.4004	CM	ADT
LTR	CD56	0.0142838	0.886775	1.69871	CM	ADT
NonR	CD56	-0.0142838	0.886775	1.69871	CM	ADT
LTR	CD19	0.11089	0.812526	1.43957	CM	ADT
NonR	CD19	-0.11089	0.812526	1.43957	CM	ADT
LTR	CD33	0.0403516	1	0.335848	CM	ADT
NonR	CD33	-0.0403516	1	0.335848	CM	ADT
LTR	CD11c	0.000372307	0.812526	0.217889	CM	ADT
NonR	CD11c	-0.000372307	0.812526	0.217889	CM	ADT
LTR	HLA-A	-0.198443	0.739613	34.0605	CM	ADT
NonR	HLA-A	0.198443	0.739613	34.0605	CM	ADT
LTR	CD45RA	-0.70964	0.229535	19.3081	CM	ADT
NonR	CD45RA	0.70964	0.229535	19.3081	CM	ADT
LTR	CD123	0.0893706	1	2.99268	CM	ADT
NonR	CD123	-0.0893706	1	2.99268	CM	ADT
LTR	CD7	-0.368138	0.229535	32.3324	CM	ADT
NonR	CD7	0.368138	0.229535	32.3324	CM	ADT
LTR	CD105	0.218388	0.739613	2.97929	CM	ADT
NonR	CD105	-0.218388	0.739613	2.97929	CM	ADT
LTR	CD49f	0.246456	0.812526	181.23	CM	ADT
NonR	CD49f	-0.246456	0.812526	181.23	CM	ADT
LTR	CD194	-0.381531	0.363842	14.1742	CM	ADT
NonR	CD194	0.381531	0.363842	14.1742	CM	ADT
LTR	CD4	0.716163	0.314788	28.8829	CM	ADT
NonR	CD4	-0.716163	0.314788	28.8829	CM	ADT
LTR	CD44	-0.548665	0.0878239	83.9586	CM	ADT
NonR	CD44	0.548665	0.0878239	83.9586	CM	ADT
LTR	CD14	0.124913	0.600884	1.07479	CM	ADT
NonR	CD14	-0.124913	0.600884	1.07479	CM	ADT
LTR	CD16	0.227582	0.363842	2.17934	CM	ADT
NonR	CD16	-0.227582	0.363842	2.17934	CM	ADT
LTR	CD25	-0.446005	0.962258	15.2763	CM	ADT
NonR	CD25	0.446005	0.962258	15.2763	CM	ADT
LTR	CD45RO	0.0341114	0.474702	107.292	CM	ADT
NonR	CD45RO	-0.0341114	0.474702	107.292	CM	ADT
LTR	CD279	0.269879	0.962258	9.04101	CM	ADT
NonR	CD279	-0.269879	0.962258	9.04101	CM	ADT
LTR	TGIT	0.305607	0.600884	18.4694	CM	ADT
NonR	TGIT	-0.305607	0.600884	18.4694	CM	ADT
LTR	Mouse-IgG1-kappa	0.147076	0.886775	2.86816	CM	ADT
NonR	Mouse-IgG1-kappa	-0.147076	0.886775	2.86816	CM	ADT
LTR	Mouse-IgG2a-kappa	0.142424	0.536199	3.37319	CM	ADT
NonR	Mouse-IgG2a-kappa	-0.142424	0.536199	3.37319	CM	ADT
LTR	Mouse-IgG2b-kappa	0.238048	0.269848	2.20872	CM	ADT
NonR	Mouse-IgG2b-kappa	-0.238048	0.269848	2.20872	CM	ADT
LTR	Rat-IgG2b-kappa	0.177878	0.600884	1.64391	CM	ADT
NonR	Rat-IgG2b-kappa	-0.177878	0.600884	1.64391	CM	ADT
LTR	CD20	0.326696	0.055327	1.87655	CM	ADT
NonR	CD20	-0.326696	0.055327	1.87655	CM	ADT
LTR	CD335	-0.0915703	0.600884	2.86223	CM	ADT
NonR	CD335	0.0915703	0.600884	2.86223	CM	ADT
LTR	CD31	0.485518	0.474702	7.37405	CM	ADT
NonR	CD31	-0.485518	0.474702	7.37405	CM	ADT
LTR	CD146	0.43844	0.193233	2.6394	CM	ADT
NonR	CD146	-0.43844	0.193233	2.6394	CM	ADT
LTR	IgM	0.266685	0.536199	2.23464	CM	ADT
NonR	IgM	-0.266685	0.536199	2.23464	CM	ADT
LTR	CD5	-0.0175865	0.739613	164.044	CM	ADT
NonR	CD5	0.0175865	0.739613	164.044	CM	ADT
LTR	CD183	0.776946	0.133073	22.9709	CM	ADT
NonR	CD183	-0.776946	0.133073	22.9709	CM	ADT
LTR	CD195	0.274643	0.536199	12.6009	CM	ADT
NonR	CD195	-0.274643	0.536199	12.6009	CM	ADT
LTR	CD32	0.178064	0.417318	1.41777	CM	ADT
NonR	CD32	-0.178064	0.417318	1.41777	CM	ADT
LTR	CD196	0.11231	0.417318	0.494057	CM	ADT
NonR	CD196	-0.11231	0.417318	0.494057	CM	ADT
LTR	CD185	0.0207997	0.812526	3.4618	CM	ADT
NonR	CD185	-0.0207997	0.812526	3.4618	CM	ADT
LTR	CD103	0.89736	0.739613	24.3786	CM	ADT
NonR	CD103	-0.89736	0.739613	24.3786	CM	ADT
LTR	CD69	0.011006	0.812526	2.79967	CM	ADT
NonR	CD69	-0.011006	0.812526	2.79967	CM	ADT
LTR	CD62L	-0.155138	0.739613	87.8587	CM	ADT
NonR	CD62L	0.155138	0.739613	87.8587	CM	ADT
LTR	CD161	0.591033	0.363842	8.75139	CM	ADT
NonR	CD161	-0.591033	0.363842	8.75139	CM	ADT
LTR	CD152	0.235553	0.669066	9.30767	CM	ADT
NonR	CD152	-0.235553	0.669066	9.30767	CM	ADT
LTR	CD223	0.293703	0.600884	10.044	CM	ADT
NonR	CD223	-0.293703	0.600884	10.044	CM	ADT
LTR	KLRG1	0.737222	0.0249897	12.991	CM	ADT
NonR	KLRG1	-0.737222	0.0249897	12.991	CM	ADT
LTR	CD27	-0.0412492	0.600884	10.4962	CM	ADT
NonR	CD27	0.0412492	0.600884	10.4962	CM	ADT
LTR	CD107a	0.0834674	0.886775	6.72149	CM	ADT
NonR	CD107a	-0.0834674	0.886775	6.72149	CM	ADT
LTR	CD95	0.0342121	0.962258	55.1549	CM	ADT
NonR	CD95	-0.0342121	0.962258	55.1549	CM	ADT
LTR	CD134	0.177617	0.739613	10.3613	CM	ADT
NonR	CD134	-0.177617	0.739613	10.3613	CM	ADT
LTR	HLA-DR	-0.0167106	0.962258	3.55128	CM	ADT
NonR	HLA-DR	0.0167106	0.962258	3.55128	CM	ADT
LTR	CD1c	0.163353	0.669066	0.888528	CM	ADT
NonR	CD1c	-0.163353	0.669066	0.888528	CM	ADT
LTR	CD11b	0.0936856	1	2.72737	CM	ADT
NonR	CD11b	-0.0936856	1	2.72737	CM	ADT
LTR	CD64	0.0555432	0.417318	0.538713	CM	ADT
NonR	CD64	-0.0555432	0.417318	0.538713	CM	ADT
LTR	CD141	0.113092	0.886775	8.20962	CM	ADT
NonR	CD141	-0.113092	0.886775	8.20962	CM	ADT
LTR	CD1d	0.265658	0.161251	2.45686	CM	ADT
NonR	CD1d	-0.265658	0.161251	2.45686	CM	ADT
LTR	CD314	0.0107101	0.669066	22.8548	CM	ADT
NonR	CD314	-0.0107101	0.669066	22.8548	CM	ADT
LTR	CD35	0.161891	1	3.2412	CM	ADT
NonR	CD35	-0.161891	1	3.2412	CM	ADT
LTR	CD57	-0.639938	0.108803	8.40478	CM	ADT
NonR	CD57	0.639938	0.108803	8.40478	CM	ADT
LTR	CD272	0.0223583	0.739613	20.316	CM	ADT
NonR	CD272	-0.0223583	0.739613	20.316	CM	ADT
LTR	CD278	0.0175768	0.669066	34.1329	CM	ADT
NonR	CD278	-0.0175768	0.669066	34.1329	CM	ADT
LTR	CD58	0.0471626	0.812526	29.6759	CM	ADT
NonR	CD58	-0.0471626	0.812526	29.6759	CM	ADT
LTR	CD39	-1.12802	0.0878239	9.35369	CM	ADT
NonR	CD39	1.12802	0.0878239	9.35369	CM	ADT
LTR	CX3CR1	0.321896	0.474702	13.0832	CM	ADT
NonR	CX3CR1	-0.321896	0.474702	13.0832	CM	ADT
LTR	CD24	0.11319	0.536199	3.77162	CM	ADT
NonR	CD24	-0.11319	0.536199	3.77162	CM	ADT
LTR	CD21	0.065585	0.669066	0.626603	CM	ADT
NonR	CD21	-0.065585	0.669066	0.626603	CM	ADT
LTR	CD11a	-0.0553458	0.962258	88.277	CM	ADT
NonR	CD11a	0.0553458	0.962258	88.277	CM	ADT
LTR	CD79b	0.123443	0.886775	5.76187	CM	ADT
NonR	CD79b	-0.123443	0.886775	5.76187	CM	ADT
LTR	CD244	0.533694	0.108803	14.2095	CM	ADT
NonR	CD244	-0.533694	0.108803	14.2095	CM	ADT
LTR	CD169	0.0831108	0.886775	4.49303	CM	ADT
NonR	CD169	-0.0831108	0.886775	4.49303	CM	ADT
LTR	ITGB7	0.575725	0.474702	17.4381	CM	ADT
NonR	ITGB7	-0.575725	0.474702	17.4381	CM	ADT
LTR	CD268	0.0532399	0.474702	2.37205	CM	ADT
NonR	CD268	-0.0532399	0.474702	2.37205	CM	ADT
LTR	CD42b	0.113831	0.886775	1.09046	CM	ADT
NonR	CD42b	-0.113831	0.886775	1.09046	CM	ADT
LTR	CD54	-0.036163	0.962258	11.498	CM	ADT
NonR	CD54	0.036163	0.962258	11.498	CM	ADT
LTR	CD62P	-0.226477	0.417318	1.26826	CM	ADT
NonR	CD62P	0.226477	0.417318	1.26826	CM	ADT
LTR	CD119	-0.181984	0.886775	11.1005	CM	ADT
NonR	CD119	0.181984	0.886775	11.1005	CM	ADT
LTR	TCR-alpha-beta	-0.346645	0.669066	3.71478	CM	ADT
NonR	TCR-alpha-beta	0.346645	0.669066	3.71478	CM	ADT
LTR	Rat-IgG1-kappa	0.176526	0.669066	1.50839	CM	ADT
NonR	Rat-IgG1-kappa	-0.176526	0.669066	1.50839	CM	ADT
LTR	Rat-IgG2a-kappa	0.100083	0.812526	1.82336	CM	ADT
NonR	Rat-IgG2a-kappa	-0.100083	0.812526	1.82336	CM	ADT
LTR	ArmHam-IgG	0.37218	0.0430893	2.1279	CM	ADT
NonR	ArmHam-IgG	-0.37218	0.0430893	2.1279	CM	ADT
LTR	CD122	0.20835	0.536199	4.70275	CM	ADT
NonR	CD122	-0.20835	0.536199	4.70275	CM	ADT
LTR	CD267	0.265316	0.536199	5.81412	CM	ADT
NonR	CD267	-0.265316	0.536199	5.81412	CM	ADT
LTR	FCER1A	0.206781	0.417318	2.40609	CM	ADT
NonR	FCER1A	-0.206781	0.417318	2.40609	CM	ADT
LTR	CD41	-0.314838	0.739613	4.67816	CM	ADT
NonR	CD41	0.314838	0.739613	4.67816	CM	ADT
LTR	CD137	0.131286	0.812526	16.3358	CM	ADT
NonR	CD137	-0.131286	0.812526	16.3358	CM	ADT
LTR	CD163	-0.0271744	0.669066	2.07455	CM	ADT
NonR	CD163	0.0271744	0.669066	2.07455	CM	ADT
LTR	CD83	0.0585638	0.886775	8.97923	CM	ADT
NonR	CD83	-0.0585638	0.886775	8.97923	CM	ADT
LTR	CD124	0.30221	0.363842	8.81101	CM	ADT
NonR	CD124	-0.30221	0.363842	8.81101	CM	ADT
LTR	CD13	-0.0241104	1	1.08952	CM	ADT
NonR	CD13	0.0241104	1	1.08952	CM	ADT
LTR	CD2	-0.0912321	0.536199	153.181	CM	ADT
NonR	CD2	0.0912321	0.536199	153.181	CM	ADT
LTR	CD226	0.146643	1	86.6544	CM	ADT
NonR	CD226	-0.146643	1	86.6544	CM	ADT
LTR	CD29	0.368965	0.474702	139.78	CM	ADT
NonR	CD29	-0.368965	0.474702	139.78	CM	ADT
LTR	CD303	-0.0391587	0.812526	2.00311	CM	ADT
NonR	CD303	0.0391587	0.812526	2.00311	CM	ADT
LTR	CD49b	-0.0396839	0.886775	2.66473	CM	ADT
NonR	CD49b	0.0396839	0.886775	2.66473	CM	ADT
LTR	CD81	-0.0582258	0.669066	31.4879	CM	ADT
NonR	CD81	0.0582258	0.669066	31.4879	CM	ADT
LTR	IgD	0.0855417	0.314788	0.399867	CM	ADT
NonR	IgD	-0.0855417	0.314788	0.399867	CM	ADT
LTR	CD18	0.192889	0.669066	13.8256	CM	ADT
NonR	CD18	-0.192889	0.669066	13.8256	CM	ADT
LTR	CD28	0.217682	0.812526	48.6454	CM	ADT
NonR	CD28	-0.217682	0.812526	48.6454	CM	ADT
LTR	CD38	-0.0658112	0.600884	8.53226	CM	ADT
NonR	CD38	0.0658112	0.600884	8.53226	CM	ADT
LTR	CD127	0.33957	0.536199	33.8112	CM	ADT
NonR	CD127	-0.33957	0.536199	33.8112	CM	ADT
LTR	CD45	-0.30717	0.474702	95.0181	CM	ADT
NonR	CD45	0.30717	0.474702	95.0181	CM	ADT
LTR	CD22	0.0333876	0.600884	0.386093	CM	ADT
NonR	CD22	-0.0333876	0.600884	0.386093	CM	ADT
LTR	CD71	0.30701	0.536199	7.64683	CM	ADT
NonR	CD71	-0.30701	0.536199	7.64683	CM	ADT
LTR	CD26	0.259797	1	38.7867	CM	ADT
NonR	CD26	-0.259797	1	38.7867	CM	ADT
LTR	CD36	0.0506145	1	0.685988	CM	ADT
NonR	CD36	-0.0506145	1	0.685988	CM	ADT
LTR	CD158	-0.0258314	1	2.27292	CM	ADT
NonR	CD158	0.0258314	1	2.27292	CM	ADT
LTR	CD49a	0.903959	0.133073	22.9545	CM	ADT
NonR	CD49a	-0.903959	0.133073	22.9545	CM	ADT
LTR	CD49d	0.489626	0.417318	54.6895	CM	ADT
NonR	CD49d	-0.489626	0.417318	54.6895	CM	ADT
LTR	CD73	1.00589	0.474702	12.2878	CM	ADT
NonR	CD73	-1.00589	0.474702	12.2878	CM	ADT
LTR	TCR-Valpha7-2	-0.305472	1	2.21074	CM	ADT
NonR	TCR-Valpha7-2	0.305472	1	2.21074	CM	ADT
LTR	TCR-Vdelta-2	0.141218	0.474702	1.2141	CM	ADT
NonR	TCR-Vdelta-2	-0.141218	0.474702	1.2141	CM	ADT
LTR	LOX-1	0.183614	0.536199	2.35772	CM	ADT
NonR	LOX-1	-0.183614	0.536199	2.35772	CM	ADT
LTR	CD158b	0.167005	0.886775	3.37282	CM	ADT
NonR	CD158b	-0.167005	0.886775	3.37282	CM	ADT
LTR	CD158e1	-2.14159	0.474702	10.8991	CM	ADT
NonR	CD158e1	2.14159	0.474702	10.8991	CM	ADT
LTR	CD319	0.606865	0.269848	15.0031	CM	ADT
NonR	CD319	-0.606865	0.269848	15.0031	CM	ADT
LTR	CD99	-0.199089	0.600884	136.714	CM	ADT
NonR	CD99	0.199089	0.600884	136.714	CM	ADT
LTR	CLEC12A	0.26048	0.417318	1.5953	CM	ADT
NonR	CLEC12A	-0.26048	0.417318	1.5953	CM	ADT
LTR	CD352	-0.060026	0.739613	63.0784	CM	ADT
NonR	CD352	0.060026	0.739613	63.0784	CM	ADT
LTR	CD94	0.271036	0.161251	4.46891	CM	ADT
NonR	CD94	-0.271036	0.161251	4.46891	CM	ADT
LTR	IGKC	0.226022	0.962258	8.66735	CM	ADT
NonR	IGKC	-0.226022	0.962258	8.66735	CM	ADT
LTR	CD85j	0.155453	0.417318	5.48466	CM	ADT
NonR	CD85j	-0.155453	0.417318	5.48466	CM	ADT
LTR	CD23	0.238435	0.669066	4.69693	CM	ADT
NonR	CD23	-0.238435	0.669066	4.69693	CM	ADT
LTR	Ig-light-lambda	0.233281	0.363842	8.75621	CM	ADT
NonR	Ig-light-lambda	-0.233281	0.363842	8.75621	CM	ADT
LTR	CD328	-0.0276072	0.962258	0.23609	CM	ADT
NonR	CD328	0.0276072	0.962258	0.23609	CM	ADT
LTR	GPR56	0.193111	0.314788	2.00578	CM	ADT
NonR	GPR56	-0.193111	0.314788	2.00578	CM	ADT
LTR	HLA-E	0.237014	0.417318	20.9968	CM	ADT
NonR	HLA-E	-0.237014	0.417318	20.9968	CM	ADT
LTR	CD82	0.776285	0.314788	126.515	CM	ADT
NonR	CD82	-0.776285	0.314788	126.515	CM	ADT
LTR	CD101	0.395452	0.739613	51.7237	CM	ADT
NonR	CD101	-0.395452	0.739613	51.7237	CM	ADT
LTR	CD88	0.418755	0.193233	9.68676	CM	ADT
NonR	CD88	-0.418755	0.193233	9.68676	CM	ADT
LTR	CD224	0.977268	0.055327	32.6759	CM	ADT
NonR	CD224	-0.977268	0.055327	32.6759	CM	ADT
LTR	AL627309.1	-0.00163662	0.743056	0.00238943	CM	RNA
NonR	AL627309.1	0.00163662	0.743056	0.00238943	CM	RNA
LTR	AL627309.5	-0.000489728	1	0.00615172	CM	RNA
NonR	AL627309.5	0.000489728	1	0.00615172	CM	RNA
LTR	LINC01409	0.0154405	0.0204308	0.0121252	CM	RNA
NonR	LINC01409	-0.0154405	0.0204308	0.0121252	CM	RNA
LTR	FAM87B	-0.00509517	0.0767368	0.00396716	CM	RNA
NonR	FAM87B	0.00509517	0.0767368	0.00396716	CM	RNA
LTR	LINC01128	0.0493941	0.108803	0.109897	CM	RNA
NonR	LINC01128	-0.0493941	0.108803	0.109897	CM	RNA
LTR	LINC00115	-0.00404556	0.962258	0.0273851	CM	RNA
NonR	LINC00115	0.00404556	0.962258	0.0273851	CM	RNA
LTR	FAM41C	0.000323788	0.473289	0.000224458	CM	RNA
LTR	NOC2L	0.0045862	0.962258	0.36269	CM	RNA
NonR	NOC2L	-0.0045862	0.962258	0.36269	CM	RNA
LTR	KLHL17	0.0267904	0.0878239	0.0476869	CM	RNA
NonR	KLHL17	-0.0267904	0.0878239	0.0476869	CM	RNA
LTR	PLEKHN1	-0.00634181	0.590532	0.0243417	CM	RNA
NonR	PLEKHN1	0.00634181	0.590532	0.0243417	CM	RNA
LTR	PERM1	0.000731922	0.257418	0.000507458	CM	RNA
LTR	HES4	0.00120598	0.363781	0.00197657	CM	RNA
NonR	HES4	-0.00120598	0.363781	0.00197657	CM	RNA
LTR	ISG15	0.119877	0.269848	0.768552	CM	RNA
NonR	ISG15	-0.119877	0.269848	0.768552	CM	RNA
LTR	AL645608.1	0.000408736	0.473289	0.000283354	CM	RNA
LTR	AGRN	0.000721892	0.30335	0.000929296	CM	RNA
NonR	AGRN	-0.000721892	0.30335	0.000929296	CM	RNA
NonR	AL645608.8	0.000659975	0.282059	0.000457565	CM	RNA
LTR	C1orf159	-0.0192774	0.962258	0.0489913	CM	RNA
NonR	C1orf159	0.0192774	0.962258	0.0489913	CM	RNA
LTR	AL390719.3	-0.000749741	0.793823	0.000706711	CM	RNA
NonR	AL390719.3	0.000749741	0.793823	0.000706711	CM	RNA
LTR	LINC01342	0.000904796	0.473289	0.000627353	CM	RNA
LTR	TTLL10-AS1	0.000446565	0.473289	0.000309583	CM	RNA
LTR	TTLL10	0.000101766	0.877171	0.0021299	CM	RNA
NonR	TTLL10	-0.000101766	0.877171	0.0021299	CM	RNA
LTR	TNFRSF18	-0.00687968	0.962258	0.16027	CM	RNA
NonR	TNFRSF18	0.00687968	0.962258	0.16027	CM	RNA
LTR	TNFRSF4	-0.0482761	0.474702	0.421974	CM	RNA
NonR	TNFRSF4	0.0482761	0.474702	0.421974	CM	RNA
LTR	SDF4	0.106122	0.108803	0.947978	CM	RNA
NonR	SDF4	-0.106122	0.108803	0.947978	CM	RNA
LTR	B3GALT6	-0.0100161	0.669066	0.187009	CM	RNA
NonR	B3GALT6	0.0100161	0.669066	0.187009	CM	RNA
LTR	C1QTNF12	0.00204083	0.394045	0.00175195	CM	RNA
NonR	C1QTNF12	-0.00204083	0.394045	0.00175195	CM	RNA
LTR	AL162741.1	0.00102451	0.431228	0.00205667	CM	RNA
NonR	AL162741.1	-0.00102451	0.431228	0.00205667	CM	RNA
LTR	UBE2J2	0.00557979	1	0.551488	CM	RNA
NonR	UBE2J2	-0.00557979	1	0.551488	CM	RNA
LTR	SCNN1D	-0.00828708	0.841867	0.01111	CM	RNA
NonR	SCNN1D	0.00828708	0.841867	0.01111	CM	RNA
LTR	ACAP3	0.0370391	0.0249897	0.156056	CM	RNA
NonR	ACAP3	-0.0370391	0.0249897	0.156056	CM	RNA
LTR	PUSL1	0.00427173	0.812526	0.102161	CM	RNA
NonR	PUSL1	-0.00427173	0.812526	0.102161	CM	RNA
LTR	INTS11	0.0446285	0.474702	0.627135	CM	RNA
NonR	INTS11	-0.0446285	0.474702	0.627135	CM	RNA
LTR	AL139287.1	0.000269468	0.473289	0.000186798	CM	RNA
LTR	CPTP	-0.0174862	0.962258	0.237008	CM	RNA
NonR	CPTP	0.0174862	0.962258	0.237008	CM	RNA
LTR	TAS1R3	-0.000553642	0.903619	0.000919495	CM	RNA
NonR	TAS1R3	0.000553642	0.903619	0.000919495	CM	RNA
LTR	DVL1	0.0855042	0.000411353	0.0902837	CM	RNA
NonR	DVL1	-0.0855042	0.000411353	0.0902837	CM	RNA
LTR	MXRA8	-0.00668622	0.886775	0.0329033	CM	RNA
NonR	MXRA8	0.00668622	0.886775	0.0329033	CM	RNA
LTR	AURKAIP1	0.0416816	0.886775	1.27179	CM	RNA
NonR	AURKAIP1	-0.0416816	0.886775	1.27179	CM	RNA
LTR	CCNL2	0.0751799	0.133073	0.4017	CM	RNA
NonR	CCNL2	-0.0751799	0.133073	0.4017	CM	RNA
LTR	MRPL20-AS1	-0.0396237	0.0878239	0.156947	CM	RNA
NonR	MRPL20-AS1	0.0396237	0.0878239	0.156947	CM	RNA
LTR	MRPL20	-0.118765	0.0135747	1.14187	CM	RNA
NonR	MRPL20	0.118765	0.0135747	1.14187	CM	RNA
LTR	AL391244.2	0.00235478	0.257418	0.00163355	CM	RNA
LTR	ANKRD65	0.00168297	0.473289	0.00116723	CM	RNA
LTR	AL391244.1	0.00229107	0.473289	0.00158931	CM	RNA
LTR	ATAD3C	-0.000898817	0.960987	0.0126322	CM	RNA
NonR	ATAD3C	0.000898817	0.960987	0.0126322	CM	RNA
LTR	ATAD3B	-0.0470768	0.600884	0.12724	CM	RNA
NonR	ATAD3B	0.0470768	0.600884	0.12724	CM	RNA
LTR	ATAD3A	0.0340206	0.229535	0.118644	CM	RNA
NonR	ATAD3A	-0.0340206	0.229535	0.118644	CM	RNA
LTR	TMEM240	0.00360498	0.0766988	0.00250191	CM	RNA
LTR	SSU72	-0.0344869	0.739613	1.56909	CM	RNA
NonR	SSU72	0.0344869	0.739613	1.56909	CM	RNA
LTR	AL645728.1	0.0190472	0.133073	0.0426243	CM	RNA
NonR	AL645728.1	-0.0190472	0.133073	0.0426243	CM	RNA
LTR	FNDC10	0.00440831	0.696093	0.0344776	CM	RNA
NonR	FNDC10	-0.00440831	0.696093	0.0344776	CM	RNA
LTR	AL691432.4	0.00067233	0.257418	0.000466132	CM	RNA
LTR	AL691432.2	0.0273498	0.108803	0.0589544	CM	RNA
NonR	AL691432.2	-0.0273498	0.108803	0.0589544	CM	RNA
LTR	MIB2	0.0639732	0.363842	0.396974	CM	RNA
NonR	MIB2	-0.0639732	0.363842	0.396974	CM	RNA
LTR	MMP23B	0.0377368	0.0449078	0.0390038	CM	RNA
NonR	MMP23B	-0.0377368	0.0449078	0.0390038	CM	RNA
LTR	CDK11B	-0.0149557	0.669066	0.371937	CM	RNA
NonR	CDK11B	0.0149557	0.669066	0.371937	CM	RNA
LTR	FO704657.1	-0.000805006	0.561121	0.0045203	CM	RNA
NonR	FO704657.1	0.000805006	0.561121	0.0045203	CM	RNA
LTR	SLC35E2B	-0.0205244	0.739613	0.238584	CM	RNA
NonR	SLC35E2B	0.0205244	0.739613	0.238584	CM	RNA
LTR	CDK11A	-0.0591674	0.474702	0.449086	CM	RNA
NonR	CDK11A	0.0591674	0.474702	0.449086	CM	RNA
LTR	SLC35E2A	-0.0501329	0.108803	0.136647	CM	RNA
NonR	SLC35E2A	0.0501329	0.108803	0.136647	CM	RNA
LTR	NADK	0.037517	0.363842	0.175984	CM	RNA
NonR	NADK	-0.037517	0.363842	0.175984	CM	RNA
LTR	GNB1	0.12446	0.363842	1.51605	CM	RNA
NonR	GNB1	-0.12446	0.363842	1.51605	CM	RNA
LTR	AL109917.1	-0.00247025	0.454372	0.00838341	CM	RNA
NonR	AL109917.1	0.00247025	0.454372	0.00838341	CM	RNA
LTR	TMEM52	-0.000287444	0.431228	0.00237753	CM	RNA
NonR	TMEM52	0.000287444	0.431228	0.00237753	CM	RNA
LTR	AL391845.1	0.00016237	0.473289	0.000112552	CM	RNA
LTR	PRKCZ	-0.000348935	0.962258	0.119543	CM	RNA
NonR	PRKCZ	0.000348935	0.962258	0.119543	CM	RNA
LTR	AL590822.2	0.00279887	0.142315	0.00194191	CM	RNA
LTR	PRKCZ-AS1	0.00275473	0.0766988	0.00191126	CM	RNA
LTR	FAAP20	-0.0313259	0.600884	0.974556	CM	RNA
NonR	FAAP20	0.0313259	0.600884	0.974556	CM	RNA
LTR	SKI	0.0471137	0.161251	0.135733	CM	RNA
NonR	SKI	-0.0471137	0.161251	0.135733	CM	RNA
LTR	AL590822.3	0.00364545	0.142315	0.00253003	CM	RNA
LTR	MORN1	0.00297927	0.731089	0.0140277	CM	RNA
NonR	MORN1	-0.00297927	0.731089	0.0140277	CM	RNA
LTR	AL513477.2	-0.000453339	0.941519	0.000923722	CM	RNA
NonR	AL513477.2	0.000453339	0.941519	0.000923722	CM	RNA
LTR	RER1	0.022127	0.812526	0.85211	CM	RNA
NonR	RER1	-0.022127	0.812526	0.85211	CM	RNA
LTR	PEX10	0.0211309	0.133073	0.0953579	CM	RNA
NonR	PEX10	-0.0211309	0.133073	0.0953579	CM	RNA
LTR	PLCH2	0.00577493	0.669066	0.0376268	CM	RNA
NonR	PLCH2	-0.00577493	0.669066	0.0376268	CM	RNA
LTR	PANK4	0.0259507	0.525608	0.0968837	CM	RNA
NonR	PANK4	-0.0259507	0.525608	0.0968837	CM	RNA
LTR	AL139246.5	0.0578868	0.269848	0.209505	CM	RNA
NonR	AL139246.5	-0.0578868	0.269848	0.209505	CM	RNA
LTR	TNFRSF14-AS1	0.0025784	0.886775	0.0620027	CM	RNA
NonR	TNFRSF14-AS1	-0.0025784	0.886775	0.0620027	CM	RNA
LTR	TNFRSF14	-0.066051	0.417318	1.52366	CM	RNA
NonR	TNFRSF14	0.066051	0.417318	1.52366	CM	RNA
LTR	AL139246.3	0.0030386	0.739613	0.016555	CM	RNA
NonR	AL139246.3	-0.0030386	0.739613	0.016555	CM	RNA
LTR	PRXL2B	-0.00739526	0.812526	0.0912982	CM	RNA
NonR	PRXL2B	0.00739526	0.812526	0.0912982	CM	RNA
LTR	MMEL1	-0.00673798	0.555753	0.0144444	CM	RNA
NonR	MMEL1	0.00673798	0.555753	0.0144444	CM	RNA
LTR	TTC34	0.00019876	0.825806	0.000526701	CM	RNA
NonR	TTC34	-0.00019876	0.825806	0.000526701	CM	RNA
LTR	ARHGEF16	-0.000121496	0.793823	0.000211491	CM	RNA
NonR	ARHGEF16	0.000121496	0.793823	0.000211491	CM	RNA
LTR	MEGF6	-0.00676579	0.669066	0.0735578	CM	RNA
NonR	MEGF6	0.00676579	0.669066	0.0735578	CM	RNA
LTR	TPRG1L	0.0597422	0.363842	0.450615	CM	RNA
NonR	TPRG1L	-0.0597422	0.363842	0.450615	CM	RNA
LTR	WRAP73	-0.0365479	0.161251	0.240045	CM	RNA
NonR	WRAP73	0.0365479	0.161251	0.240045	CM	RNA
LTR	TP73	0.00108792	0.257418	0.000754375	CM	RNA
LTR	CCDC27	0.000558196	0.473289	0.000386987	CM	RNA
LTR	SMIM1	0.00450776	0.656582	0.0163926	CM	RNA
NonR	SMIM1	-0.00450776	0.656582	0.0163926	CM	RNA
LTR	LRRC47	-0.00071996	1	0.247887	CM	RNA
NonR	LRRC47	0.00071996	1	0.247887	CM	RNA
LTR	CEP104	-0.00160276	0.474702	0.141592	CM	RNA
NonR	CEP104	0.00160276	0.474702	0.141592	CM	RNA
LTR	DFFB	-0.0169615	1	0.0664842	CM	RNA
NonR	DFFB	0.0169615	1	0.0664842	CM	RNA
LTR	C1orf174	0.0666078	0.229535	0.22827	CM	RNA
NonR	C1orf174	-0.0666078	0.229535	0.22827	CM	RNA
LTR	AL365255.1	-0.0135195	0.161251	0.0232068	CM	RNA
NonR	AL365255.1	0.0135195	0.161251	0.0232068	CM	RNA
LTR	NPHP4	-0.0027455	0.807134	0.0209242	CM	RNA
NonR	NPHP4	0.0027455	0.807134	0.0209242	CM	RNA
LTR	KCNAB2	-0.0405287	0.600884	0.562011	CM	RNA
NonR	KCNAB2	0.0405287	0.600884	0.562011	CM	RNA
LTR	CHD5	-0.00354806	0.941519	0.00343407	CM	RNA
NonR	CHD5	0.00354806	0.941519	0.00343407	CM	RNA
LTR	RPL22	-0.172599	0.193233	26.6523	CM	RNA
NonR	RPL22	0.172599	0.193233	26.6523	CM	RNA
LTR	AL031847.1	-0.00157943	0.793823	0.0014118	CM	RNA
NonR	AL031847.1	0.00157943	0.793823	0.0014118	CM	RNA
LTR	RNF207	0.0100501	0.658583	0.0179671	CM	RNA
NonR	RNF207	-0.0100501	0.658583	0.0179671	CM	RNA
LTR	ICMT	0.0196951	0.536199	0.118117	CM	RNA
NonR	ICMT	-0.0196951	0.536199	0.118117	CM	RNA
LTR	LINC00337	0.00013121	0.473289	9.09518e-05	CM	RNA
LTR	GPR153	-0.000785676	0.278009	0.00205132	CM	RNA
NonR	GPR153	0.000785676	0.278009	0.00205132	CM	RNA
LTR	ACOT7	-0.0486729	0.055327	0.150518	CM	RNA
NonR	ACOT7	0.0486729	0.055327	0.150518	CM	RNA
LTR	AL031848.2	0.0113653	0.169222	0.0222074	CM	RNA
NonR	AL031848.2	-0.0113653	0.169222	0.0222074	CM	RNA
LTR	ESPN	0.0201845	0.0392016	0.0184519	CM	RNA
NonR	ESPN	-0.0201845	0.0392016	0.0184519	CM	RNA
LTR	TNFRSF25	0.0308637	0.600884	0.509596	CM	RNA
NonR	TNFRSF25	-0.0308637	0.600884	0.509596	CM	RNA
LTR	PLEKHG5	0.000527648	0.363842	0.0265669	CM	RNA
NonR	PLEKHG5	-0.000527648	0.363842	0.0265669	CM	RNA
LTR	NOL9	0.0158145	0.739613	0.265907	CM	RNA
NonR	NOL9	-0.0158145	0.739613	0.265907	CM	RNA
LTR	TAS1R1	-0.0040327	0.555153	0.00302294	CM	RNA
NonR	TAS1R1	0.0040327	0.555153	0.00302294	CM	RNA
LTR	ZBTB48	-0.00493806	0.886775	0.110785	CM	RNA
NonR	ZBTB48	0.00493806	0.886775	0.110785	CM	RNA
LTR	KLHL21	0.0285536	0.314788	0.0976027	CM	RNA
NonR	KLHL21	-0.0285536	0.314788	0.0976027	CM	RNA
LTR	PHF13	-0.00511551	0.845158	0.0304774	CM	RNA
NonR	PHF13	0.00511551	0.845158	0.0304774	CM	RNA
LTR	THAP3	-0.00225966	0.474702	0.0918273	CM	RNA
NonR	THAP3	0.00225966	0.474702	0.0918273	CM	RNA
LTR	DNAJC11	0.00193817	0.812526	0.0838733	CM	RNA
NonR	DNAJC11	-0.00193817	0.812526	0.0838733	CM	RNA
LTR	CAMTA1-DT	0.0085863	0.06138	0.00796224	CM	RNA
NonR	CAMTA1-DT	-0.0085863	0.06138	0.00796224	CM	RNA
LTR	CAMTA1	0.0641977	0.108803	0.516896	CM	RNA
NonR	CAMTA1	-0.0641977	0.108803	0.516896	CM	RNA
LTR	VAMP3	0.0151923	0.886775	0.201376	CM	RNA
NonR	VAMP3	-0.0151923	0.886775	0.201376	CM	RNA
LTR	PER3	0.0289236	0.0185109	0.0502687	CM	RNA
NonR	PER3	-0.0289236	0.0185109	0.0502687	CM	RNA
LTR	Z98884.1	0.00548399	0.0302955	0.00406573	CM	RNA
NonR	Z98884.1	-0.00548399	0.0302955	0.00406573	CM	RNA
LTR	UTS2	-0.116901	0.600884	0.489431	CM	RNA
NonR	UTS2	0.116901	0.600884	0.489431	CM	RNA
LTR	TNFRSF9	0.0168694	0.180412	0.0146295	CM	RNA
NonR	TNFRSF9	-0.0168694	0.180412	0.0146295	CM	RNA
LTR	PARK7	-0.0106977	0.739613	2.20202	CM	RNA
NonR	PARK7	0.0106977	0.739613	2.20202	CM	RNA
LTR	AL034417.4	-0.00184934	0.941519	0.00238334	CM	RNA
NonR	AL034417.4	0.00184934	0.941519	0.00238334	CM	RNA
LTR	AL034417.3	0.000205932	0.473289	0.000142752	CM	RNA
LTR	ERRFI1	-0.0113742	0.49426	0.0158019	CM	RNA
NonR	ERRFI1	0.0113742	0.49426	0.0158019	CM	RNA
LTR	SLC45A1	-0.00363815	0.804892	0.0106799	CM	RNA
NonR	SLC45A1	0.00363815	0.804892	0.0106799	CM	RNA
LTR	RERE	0.0433836	0.229535	0.272515	CM	RNA
NonR	RERE	-0.0433836	0.229535	0.272515	CM	RNA
LTR	RERE-AS1	0.00244881	0.153473	0.0020581	CM	RNA
NonR	RERE-AS1	-0.00244881	0.153473	0.0020581	CM	RNA
LTR	ENO1	0.0433568	0.739613	2.775	CM	RNA
NonR	ENO1	-0.0433568	0.739613	2.775	CM	RNA
LTR	ENO1-AS1	0.0224299	0.0095282	0.0219787	CM	RNA
NonR	ENO1-AS1	-0.0224299	0.0095282	0.0219787	CM	RNA
LTR	CA6	0.00652127	0.180412	0.00697008	CM	RNA
NonR	CA6	-0.00652127	0.180412	0.00697008	CM	RNA
NonR	SLC2A7	0.00139853	0.282059	0.000969858	CM	RNA
LTR	GPR157	0.00115836	0.804892	0.0128724	CM	RNA
NonR	GPR157	-0.00115836	0.804892	0.0128724	CM	RNA
LTR	MIR34AHG	-0.00157048	0.646282	0.00186775	CM	RNA
NonR	MIR34AHG	0.00157048	0.646282	0.00186775	CM	RNA
LTR	LNCTAM34A	0.00533162	0.0192378	0.00370243	CM	RNA
LTR	H6PD	0.0380096	0.536199	0.103965	CM	RNA
NonR	H6PD	-0.0380096	0.536199	0.103965	CM	RNA
LTR	SPSB1	-0.0247505	0.363842	0.0727315	CM	RNA
NonR	SPSB1	0.0247505	0.363842	0.0727315	CM	RNA
LTR	SLC25A33	-0.0166438	0.886775	0.173529	CM	RNA
NonR	SLC25A33	0.0166438	0.886775	0.173529	CM	RNA
LTR	TMEM201	-0.00391298	0.807134	0.0222051	CM	RNA
NonR	TMEM201	0.00391298	0.807134	0.0222051	CM	RNA
LTR	PIK3CD	0.0819587	0.474702	0.621017	CM	RNA
NonR	PIK3CD	-0.0819587	0.474702	0.621017	CM	RNA
LTR	PIK3CD-AS1	0.00719791	0.180412	0.00773667	CM	RNA
NonR	PIK3CD-AS1	-0.00719791	0.180412	0.00773667	CM	RNA
LTR	PIK3CD-AS2	0.00231157	0.350903	0.0125217	CM	RNA
NonR	PIK3CD-AS2	-0.00231157	0.350903	0.0125217	CM	RNA
LTR	CLSTN1	0.0412781	0.229535	0.441658	CM	RNA
NonR	CLSTN1	-0.0412781	0.229535	0.441658	CM	RNA
LTR	CTNNBIP1	-0.00429617	0.962258	0.116647	CM	RNA
NonR	CTNNBIP1	0.00429617	0.962258	0.116647	CM	RNA
LTR	LZIC	-0.0354105	0.739613	0.357582	CM	RNA
NonR	LZIC	0.0354105	0.739613	0.357582	CM	RNA
LTR	AL357140.2	0.0032308	0.394045	0.00249069	CM	RNA
NonR	AL357140.2	-0.0032308	0.394045	0.00249069	CM	RNA
LTR	NMNAT1	-0.00397034	0.732521	0.0283527	CM	RNA
NonR	NMNAT1	0.00397034	0.732521	0.0283527	CM	RNA
LTR	RBP7	0.00125212	0.257418	0.000868283	CM	RNA
LTR	UBE4B	0.0167938	0.417318	0.181097	CM	RNA
NonR	UBE4B	-0.0167938	0.417318	0.181097	CM	RNA
LTR	KIF1B	0.0108183	0.739613	0.0610112	CM	RNA
NonR	KIF1B	-0.0108183	0.739613	0.0610112	CM	RNA
LTR	AL139424.2	0.00102445	0.142315	0.00071035	CM	RNA
LTR	PGD	-0.0307997	0.536199	0.266164	CM	RNA
NonR	PGD	0.0307997	0.536199	0.266164	CM	RNA
LTR	CENPS	-0.00616426	0.474702	0.0549145	CM	RNA
NonR	CENPS	0.00616426	0.474702	0.0549145	CM	RNA
LTR	CORT	0.000778312	0.257418	0.00053963	CM	RNA
LTR	DFFA	-0.00474845	0.474702	0.153051	CM	RNA
NonR	DFFA	0.00474845	0.474702	0.153051	CM	RNA
LTR	AL354956.1	0.00068824	0.930579	0.000904463	CM	RNA
NonR	AL354956.1	-0.00068824	0.930579	0.000904463	CM	RNA
LTR	PEX14	0.0488354	0.0249897	0.110805	CM	RNA
NonR	PEX14	-0.0488354	0.0249897	0.110805	CM	RNA
LTR	AL139423.2	0.00253888	0.257418	0.00176137	CM	RNA
LTR	CASZ1	0.0345951	0.26057	0.0439374	CM	RNA
NonR	CASZ1	-0.0345951	0.26057	0.0439374	CM	RNA
LTR	AL139423.1	0.0084838	0.0192378	0.00589785	CM	RNA
LTR	TARDBP	-0.0148478	0.600884	0.299456	CM	RNA
NonR	TARDBP	0.0148478	0.600884	0.299456	CM	RNA
LTR	MASP2	0.00246992	0.142315	0.00171348	CM	RNA
LTR	AL109811.2	-0.00904818	0.201773	0.0192877	CM	RNA
NonR	AL109811.2	0.00904818	0.201773	0.0192877	CM	RNA
LTR	SRM	0.0609783	0.669066	0.923653	CM	RNA
NonR	SRM	-0.0609783	0.669066	0.923653	CM	RNA
LTR	EXOSC10	-0.00508023	0.669066	0.267818	CM	RNA
NonR	EXOSC10	0.00508023	0.669066	0.267818	CM	RNA
LTR	AL109811.1	0.00155154	0.142315	0.00107602	CM	RNA
LTR	EXOSC10-AS1	0.000374475	0.473289	0.0002596	CM	RNA
LTR	MTOR	-0.00839285	0.962258	0.121263	CM	RNA
NonR	MTOR	0.00839285	0.962258	0.121263	CM	RNA
LTR	UBIAD1	-0.007247	0.962258	0.220902	CM	RNA
NonR	UBIAD1	0.007247	0.962258	0.220902	CM	RNA
LTR	DISP3	0.00401018	0.229419	0.00369834	CM	RNA
NonR	DISP3	-0.00401018	0.229419	0.00369834	CM	RNA
LTR	FBXO2	0.0262269	0.0115891	0.0204882	CM	RNA
NonR	FBXO2	-0.0262269	0.0115891	0.0204882	CM	RNA
LTR	FBXO44	0.110471	0.00123406	0.237617	CM	RNA
NonR	FBXO44	-0.110471	0.00123406	0.237617	CM	RNA
LTR	FBXO6	-0.0116062	0.739613	0.149827	CM	RNA
NonR	FBXO6	0.0116062	0.739613	0.149827	CM	RNA
LTR	MAD2L2	0.0879553	0.0330111	0.396686	CM	RNA
NonR	MAD2L2	-0.0879553	0.0330111	0.396686	CM	RNA
LTR	DRAXIN	0.0014811	0.920541	0.00535118	CM	RNA
NonR	DRAXIN	-0.0014811	0.920541	0.00535118	CM	RNA
LTR	AGTRAP	0.0184539	0.886775	0.35458	CM	RNA
NonR	AGTRAP	-0.0184539	0.886775	0.35458	CM	RNA
LTR	C1orf167	0.000650648	0.257418	0.000451097	CM	RNA
LTR	MTHFR	-0.016225	0.474702	0.0802219	CM	RNA
NonR	MTHFR	0.016225	0.474702	0.0802219	CM	RNA
LTR	CLCN6	0.0141164	0.379483	0.0342555	CM	RNA
NonR	CLCN6	-0.0141164	0.379483	0.0342555	CM	RNA
LTR	AL021155.5	0.0103236	1	0.0596739	CM	RNA
NonR	AL021155.5	-0.0103236	1	0.0596739	CM	RNA
LTR	KIAA2013	-0.0370329	0.812526	0.347383	CM	RNA
NonR	KIAA2013	0.0370329	0.812526	0.347383	CM	RNA
LTR	PLOD1	0.0108764	0.363842	0.0305227	CM	RNA
NonR	PLOD1	-0.0108764	0.363842	0.0305227	CM	RNA
LTR	AL096840.2	0.000431065	0.930579	0.000862456	CM	RNA
NonR	AL096840.2	-0.000431065	0.930579	0.000862456	CM	RNA
LTR	MFN2	0.00882729	0.886775	0.0971417	CM	RNA
NonR	MFN2	-0.00882729	0.886775	0.0971417	CM	RNA
LTR	MIIP	-0.0160147	1	0.292367	CM	RNA
NonR	MIIP	0.0160147	1	0.292367	CM	RNA
LTR	TNFRSF8	0.000414086	0.473289	0.000287063	CM	RNA
LTR	TNFRSF1B	0.0825364	0.474702	0.50872	CM	RNA
NonR	TNFRSF1B	-0.0825364	0.474702	0.50872	CM	RNA
LTR	VPS13D	-0.0883429	1	0.308929	CM	RNA
NonR	VPS13D	0.0883429	1	0.308929	CM	RNA
LTR	LINC02766	0.00012356	0.473289	8.56492e-05	CM	RNA
LTR	DHRS3	0.0699813	0.161251	0.150387	CM	RNA
NonR	DHRS3	-0.0699813	0.161251	0.150387	CM	RNA
LTR	AC254633.1	0.00226683	0.0395374	0.00157248	CM	RNA
LTR	HNRNPCL3	0.000184563	0.473289	0.000127937	CM	RNA
LTR	PRDM2	0.083142	0.108803	0.482622	CM	RNA
NonR	PRDM2	-0.083142	0.108803	0.482622	CM	RNA
LTR	FHAD1	0.00165371	0.257418	0.00114692	CM	RNA
LTR	AL031283.1	0.00327736	0.363781	0.00371909	CM	RNA
NonR	AL031283.1	-0.00327736	0.363781	0.00371909	CM	RNA
LTR	EFHD2	0.18396	0.886775	0.882289	CM	RNA
NonR	EFHD2	-0.18396	0.886775	0.882289	CM	RNA
LTR	CASP9	0.0127335	0.625373	0.0616858	CM	RNA
NonR	CASP9	-0.0127335	0.625373	0.0616858	CM	RNA
LTR	DNAJC16	0.018219	0.314788	0.10006	CM	RNA
NonR	DNAJC16	-0.018219	0.314788	0.10006	CM	RNA
LTR	AL121992.3	0.000307773	0.473289	0.000213355	CM	RNA
LTR	AGMAT	-0.0167844	0.193233	0.070589	CM	RNA
NonR	AGMAT	0.0167844	0.193233	0.070589	CM	RNA
LTR	AL121992.1	-0.00907363	0.267206	0.00786161	CM	RNA
NonR	AL121992.1	0.00907363	0.267206	0.00786161	CM	RNA
LTR	DDI2	0.0186162	0.229535	0.104398	CM	RNA
NonR	DDI2	-0.0186162	0.229535	0.104398	CM	RNA
LTR	PLEKHM2	0.0144804	0.812526	0.244295	CM	RNA
NonR	PLEKHM2	-0.0144804	0.812526	0.244295	CM	RNA
LTR	SLC25A34	0.00136857	0.30335	0.00116311	CM	RNA
NonR	SLC25A34	-0.00136857	0.30335	0.00116311	CM	RNA
LTR	UQCRHL	-0.00650475	0.510994	0.0138197	CM	RNA
NonR	UQCRHL	0.00650475	0.510994	0.0138197	CM	RNA
LTR	AL450998.2	-0.0217717	0.739613	0.257789	CM	RNA
NonR	AL450998.2	0.0217717	0.739613	0.257789	CM	RNA
LTR	SPEN	0.0431641	0.669066	0.427299	CM	RNA
NonR	SPEN	-0.0431641	0.669066	0.427299	CM	RNA
LTR	ZBTB17	0.00724185	0.739613	0.112268	CM	RNA
NonR	ZBTB17	-0.00724185	0.739613	0.112268	CM	RNA
LTR	FAM131C	0.00694191	0.903619	0.00583321	CM	RNA
NonR	FAM131C	-0.00694191	0.903619	0.00583321	CM	RNA
LTR	ARHGEF19	-0.00584502	0.886775	0.0550693	CM	RNA
NonR	ARHGEF19	0.00584502	0.886775	0.0550693	CM	RNA
LTR	AL109627.1	0.00118797	0.142315	0.000823774	CM	RNA
LTR	CPLANE2	0.0117007	0.0540091	0.0128956	CM	RNA
NonR	CPLANE2	-0.0117007	0.0540091	0.0128956	CM	RNA
LTR	FBXO42	0.0326367	0.133073	0.193324	CM	RNA
NonR	FBXO42	-0.0326367	0.133073	0.193324	CM	RNA
LTR	SZRD1	0.0973207	0.108803	0.46824	CM	RNA
NonR	SZRD1	-0.0973207	0.108803	0.46824	CM	RNA
LTR	SPATA21	0.00460689	0.201773	0.00885831	CM	RNA
NonR	SPATA21	-0.00460689	0.201773	0.00885831	CM	RNA
LTR	NECAP2	-0.058379	0.417318	0.872986	CM	RNA
NonR	NECAP2	0.058379	0.417318	0.872986	CM	RNA
LTR	LINC01772	0.0037793	0.634425	0.00557353	CM	RNA
NonR	LINC01772	-0.0037793	0.634425	0.00557353	CM	RNA
LTR	AL137802.2	0.00947817	0.0230941	0.00727196	CM	RNA
NonR	AL137802.2	-0.00947817	0.0230941	0.00727196	CM	RNA
LTR	LINC01783	0.000620128	0.473289	0.000429932	CM	RNA
LTR	NBPF1	-0.000707945	0.886775	0.0849842	CM	RNA
NonR	NBPF1	0.000707945	0.886775	0.0849842	CM	RNA
NonR	AL021920.3	0.0012348	0.282059	0.000856262	CM	RNA
LTR	CROCC	0.00718423	0.474702	0.105684	CM	RNA
NonR	CROCC	-0.00718423	0.474702	0.105684	CM	RNA
LTR	BX284668.2	0.000357149	0.257418	0.000247587	CM	RNA
LTR	BX284668.5	-0.0360831	0.474702	0.240806	CM	RNA
NonR	BX284668.5	0.0360831	0.474702	0.240806	CM	RNA
LTR	BX284668.6	0.02717	0.363842	0.0537138	CM	RNA
NonR	BX284668.6	-0.02717	0.363842	0.0537138	CM	RNA
LTR	MFAP2	-0.000788595	0.793823	0.000790771	CM	RNA
NonR	MFAP2	0.000788595	0.793823	0.000790771	CM	RNA
LTR	ATP13A2	-0.017068	0.314788	0.146126	CM	RNA
NonR	ATP13A2	0.017068	0.314788	0.146126	CM	RNA
LTR	SDHB	0.00771511	0.812526	0.435329	CM	RNA
NonR	SDHB	-0.00771511	0.812526	0.435329	CM	RNA
LTR	PADI2	0.000163918	0.473289	0.000113626	CM	RNA
LTR	PADI4	-0.0527466	0.00724493	0.0575989	CM	RNA
NonR	PADI4	0.0527466	0.00724493	0.0575989	CM	RNA
LTR	RCC2	0.0313254	0.739613	0.152587	CM	RNA
NonR	RCC2	-0.0313254	0.739613	0.152587	CM	RNA
LTR	ALDH4A1	0.00495578	0.336726	0.0073408	CM	RNA
NonR	ALDH4A1	-0.00495578	0.336726	0.0073408	CM	RNA
LTR	IFFO2	0.0637327	0.055327	0.172845	CM	RNA
NonR	IFFO2	-0.0637327	0.055327	0.172845	CM	RNA
LTR	AL137127.1	0.00107195	0.257418	0.000743297	CM	RNA
LTR	UBR4	0.025422	0.600884	0.350937	CM	RNA
NonR	UBR4	-0.025422	0.600884	0.350937	CM	RNA
LTR	EMC1-AS1	0.00156647	0.80042	0.00580343	CM	RNA
NonR	EMC1-AS1	-0.00156647	0.80042	0.00580343	CM	RNA
LTR	EMC1	-0.00410512	0.812526	0.0825793	CM	RNA
NonR	EMC1	0.00410512	0.812526	0.0825793	CM	RNA
LTR	MRTO4	-0.0564915	0.0878239	0.216868	CM	RNA
NonR	MRTO4	0.0564915	0.0878239	0.216868	CM	RNA
LTR	AKR7A3	0.00115525	0.363781	0.00276995	CM	RNA
NonR	AKR7A3	-0.00115525	0.363781	0.00276995	CM	RNA
LTR	AKR7A2	-0.0482398	0.417318	0.487693	CM	RNA
NonR	AKR7A2	0.0482398	0.417318	0.487693	CM	RNA
LTR	SLC66A1	-0.00221431	1	0.0222991	CM	RNA
NonR	SLC66A1	0.00221431	1	0.0222991	CM	RNA
LTR	CAPZB	-0.0703557	0.536199	3.77302	CM	RNA
NonR	CAPZB	0.0703557	0.536199	3.77302	CM	RNA
LTR	MICOS10	-0.0983432	0.0878239	1.74861	CM	RNA
NonR	MICOS10	0.0983432	0.0878239	1.74861	CM	RNA
LTR	NBL1	0.114515	0.133073	0.265112	CM	RNA
NonR	NBL1	-0.114515	0.133073	0.265112	CM	RNA
LTR	HTR6	-0.00786943	0.646282	0.00622259	CM	RNA
NonR	HTR6	0.00786943	0.646282	0.00622259	CM	RNA
LTR	TMCO4	0.0378109	0.156798	0.0857921	CM	RNA
NonR	TMCO4	-0.0378109	0.156798	0.0857921	CM	RNA
LTR	OTUD3	0.0133236	0.962258	0.065345	CM	RNA
NonR	OTUD3	-0.0133236	0.962258	0.065345	CM	RNA
LTR	UBXN10-AS1	0.0136671	0.432132	0.0214361	CM	RNA
NonR	UBXN10-AS1	-0.0136671	0.432132	0.0214361	CM	RNA
LTR	UBXN10	-0.0108079	0.586823	0.0117874	CM	RNA
NonR	UBXN10	0.0108079	0.586823	0.0117874	CM	RNA
LTR	LINC01757	0.000718635	0.473289	0.000498244	CM	RNA
LTR	VWA5B1	9.97444e-05	0.473289	6.91399e-05	CM	RNA
LTR	AL020998.1	0.0011596	0.363781	0.00128181	CM	RNA
NonR	AL020998.1	-0.0011596	0.363781	0.00128181	CM	RNA
LTR	CAMK2N1	-0.00152451	0.669066	0.113538	CM	RNA
NonR	CAMK2N1	0.00152451	0.669066	0.113538	CM	RNA
LTR	MUL1	0.0262567	0.363842	0.107175	CM	RNA
NonR	MUL1	-0.0262567	0.363842	0.107175	CM	RNA
LTR	PINK1	0.0112645	0.886775	0.166844	CM	RNA
NonR	PINK1	-0.0112645	0.886775	0.166844	CM	RNA
LTR	PINK1-AS	0.00809793	0.0558705	0.00638833	CM	RNA
NonR	PINK1-AS	-0.00809793	0.0558705	0.00638833	CM	RNA
LTR	DDOST	-0.0750069	0.363842	1.48595	CM	RNA
NonR	DDOST	0.0750069	0.363842	1.48595	CM	RNA
LTR	SH2D5	0.000186423	0.473289	0.000129227	CM	RNA
LTR	HP1BP3	0.0639582	1	2.25467	CM	RNA
NonR	HP1BP3	-0.0639582	1	2.25467	CM	RNA
LTR	EIF4G3	0.0331265	0.669066	0.164775	CM	RNA
NonR	EIF4G3	-0.0331265	0.669066	0.164775	CM	RNA
LTR	ECE1	0.0212169	0.474702	0.317704	CM	RNA
NonR	ECE1	-0.0212169	0.474702	0.317704	CM	RNA
LTR	AL031728.1	-0.00551427	0.589153	0.0204704	CM	RNA
NonR	AL031728.1	0.00551427	0.589153	0.0204704	CM	RNA
LTR	NBPF3	-0.00307855	0.886775	0.0407272	CM	RNA
NonR	NBPF3	0.00307855	0.886775	0.0407272	CM	RNA
LTR	USP48	-0.0346447	0.600884	0.374568	CM	RNA
NonR	USP48	0.0346447	0.600884	0.374568	CM	RNA
LTR	HSPG2	0.00111683	0.142315	0.00077443	CM	RNA
LTR	LINC01635	-0.00645085	0.0997801	0.00864691	CM	RNA
NonR	LINC01635	0.00645085	0.0997801	0.00864691	CM	RNA
LTR	LINC00339	0.0224639	0.812526	0.139469	CM	RNA
NonR	LINC00339	-0.0224639	0.812526	0.139469	CM	RNA
LTR	CDC42	0.176765	0.161251	3.56971	CM	RNA
NonR	CDC42	-0.176765	0.161251	3.56971	CM	RNA
LTR	CDC42-AS1	0.00311085	0.46394	0.010014	CM	RNA
NonR	CDC42-AS1	-0.00311085	0.46394	0.010014	CM	RNA
LTR	CDC42-IT1	0.00193667	0.249993	0.00179152	CM	RNA
NonR	CDC42-IT1	-0.00193667	0.249993	0.00179152	CM	RNA
LTR	AL445253.1	0.00069575	0.473289	0.000482374	CM	RNA
LTR	ZBTB40	0.00325925	0.417318	0.104893	CM	RNA
NonR	ZBTB40	-0.00325925	0.417318	0.104893	CM	RNA
LTR	EPHA8	8.97721e-05	0.473289	6.22272e-05	CM	RNA
NonR	EPHB2	0.000870546	0.282059	0.000603599	CM	RNA
LTR	KDM1A	-0.00750925	0.886775	0.242886	CM	RNA
NonR	KDM1A	0.00750925	0.886775	0.242886	CM	RNA
LTR	AL031428.1	0.00112736	0.257418	0.000781733	CM	RNA
LTR	LUZP1	0.000829285	0.962258	0.127031	CM	RNA
NonR	LUZP1	-0.000829285	0.962258	0.127031	CM	RNA
LTR	LINC01355	0.00130502	0.30335	0.00125355	CM	RNA
NonR	LINC01355	-0.00130502	0.30335	0.00125355	CM	RNA
LTR	HNRNPR	0.0118154	0.600884	1.13855	CM	RNA
NonR	HNRNPR	-0.0118154	0.600884	1.13855	CM	RNA
LTR	ZNF436	-0.000314454	0.625373	0.0162477	CM	RNA
NonR	ZNF436	0.000314454	0.625373	0.0162477	CM	RNA
LTR	ZNF436-AS1	4.06138e-05	0.584861	0.00252316	CM	RNA
NonR	ZNF436-AS1	-4.06138e-05	0.584861	0.00252316	CM	RNA
LTR	AL109936.2	-0.00100598	0.793823	0.000793316	CM	RNA
NonR	AL109936.2	0.00100598	0.793823	0.000793316	CM	RNA
LTR	TCEA3	0.0526659	0.600884	0.273244	CM	RNA
NonR	TCEA3	-0.0526659	0.600884	0.273244	CM	RNA
LTR	ASAP3	-0.0128642	0.117025	0.0116868	CM	RNA
NonR	ASAP3	0.0128642	0.117025	0.0116868	CM	RNA
LTR	E2F2	-0.00181571	0.591216	0.0210547	CM	RNA
NonR	E2F2	0.00181571	0.591216	0.0210547	CM	RNA
LTR	AL021154.1	0.00105195	0.257418	0.000729425	CM	RNA
LTR	ID3	-0.0101764	0.962258	0.103603	CM	RNA
NonR	ID3	0.0101764	0.962258	0.103603	CM	RNA
LTR	AL450043.1	0.00109333	0.257418	0.000758124	CM	RNA
LTR	MDS2	0.00927149	0.962258	0.0465407	CM	RNA
NonR	MDS2	-0.00927149	0.962258	0.0465407	CM	RNA
LTR	RPL11	-0.0784616	0.193233	82.1651	CM	RNA
NonR	RPL11	0.0784616	0.193233	82.1651	CM	RNA
LTR	ELOA-AS1	-0.00567583	0.600884	0.0419845	CM	RNA
NonR	ELOA-AS1	0.00567583	0.600884	0.0419845	CM	RNA
LTR	ELOA	-0.0178687	0.536199	0.184538	CM	RNA
NonR	ELOA	0.0178687	0.536199	0.184538	CM	RNA
LTR	PITHD1	0.0452344	0.600884	0.572969	CM	RNA
NonR	PITHD1	-0.0452344	0.600884	0.572969	CM	RNA
LTR	LYPLA2	-0.00420407	0.962258	0.52832	CM	RNA
NonR	LYPLA2	0.00420407	0.962258	0.52832	CM	RNA
LTR	GALE	-0.010072	0.229535	0.0558851	CM	RNA
NonR	GALE	0.010072	0.229535	0.0558851	CM	RNA
LTR	HMGCL	-0.0378833	0.0702386	0.125641	CM	RNA
NonR	HMGCL	0.0378833	0.0702386	0.125641	CM	RNA
LTR	FUCA1	0.0036022	1	0.0317408	CM	RNA
NonR	FUCA1	-0.0036022	1	0.0317408	CM	RNA
LTR	CNR2	-0.000765456	0.775281	0.00502499	CM	RNA
NonR	CNR2	0.000765456	0.775281	0.00502499	CM	RNA
LTR	PNRC2	0.00491657	0.812526	0.941689	CM	RNA
NonR	PNRC2	-0.00491657	0.812526	0.941689	CM	RNA
LTR	SRSF10	0.0875664	0.193233	1.46156	CM	RNA
NonR	SRSF10	-0.0875664	0.193233	1.46156	CM	RNA
LTR	IFNLR1	0.00608671	0.318508	0.0133488	CM	RNA
NonR	IFNLR1	-0.00608671	0.318508	0.0133488	CM	RNA
LTR	STPG1	0.0199729	0.0280117	0.0277464	CM	RNA
NonR	STPG1	-0.0199729	0.0280117	0.0277464	CM	RNA
LTR	NIPAL3	0.0297309	0.417318	0.290436	CM	RNA
NonR	NIPAL3	-0.0297309	0.417318	0.290436	CM	RNA
LTR	RCAN3AS	0.00101351	0.485009	0.008122	CM	RNA
NonR	RCAN3AS	-0.00101351	0.485009	0.008122	CM	RNA
LTR	RCAN3	0.00762205	0.739613	1.72695	CM	RNA
NonR	RCAN3	-0.00762205	0.739613	1.72695	CM	RNA
LTR	NCMAP-DT	-0.0148846	0.812526	0.160022	CM	RNA
NonR	NCMAP-DT	0.0148846	0.812526	0.160022	CM	RNA
LTR	SRRM1	0.111873	0.133073	2.27145	CM	RNA
NonR	SRRM1	-0.111873	0.133073	2.27145	CM	RNA
LTR	CLIC4	0.0132849	0.0361881	0.0130979	CM	RNA
NonR	CLIC4	-0.0132849	0.0361881	0.0130979	CM	RNA
LTR	RUNX3	0.13973	0.108803	0.553651	CM	RNA
NonR	RUNX3	-0.13973	0.108803	0.553651	CM	RNA
LTR	AL445471.1	-0.00194392	0.827024	0.00360813	CM	RNA
NonR	AL445471.1	0.00194392	0.827024	0.00360813	CM	RNA
LTR	AL445471.2	0.000627528	0.257418	0.000435064	CM	RNA
NonR	AL050344.1	0.00188112	0.282059	0.00130475	CM	RNA
LTR	AL031432.1	-0.000162722	0.793823	0.000238374	CM	RNA
NonR	AL031432.1	0.000162722	0.793823	0.000238374	CM	RNA
LTR	SYF2	0.0603834	0.108803	1.35306	CM	RNA
NonR	SYF2	-0.0603834	0.108803	1.35306	CM	RNA
LTR	AL031432.4	-0.00354146	0.960597	0.0108485	CM	RNA
NonR	AL031432.4	0.00354146	0.960597	0.0108485	CM	RNA
LTR	AL031432.5	0.000366956	0.555153	0.000588072	CM	RNA
NonR	AL031432.5	-0.000366956	0.555153	0.000588072	CM	RNA
LTR	RSRP1	0.208644	0.0702386	1.82651	CM	RNA
NonR	RSRP1	-0.208644	0.0702386	1.82651	CM	RNA
LTR	AL031432.3	-0.00113312	0.957864	0.00251646	CM	RNA
NonR	AL031432.3	0.00113312	0.957864	0.00251646	CM	RNA
LTR	RHD	0.000438359	0.257418	0.000303893	CM	RNA
LTR	TMEM50A	0.0555906	1	2.07216	CM	RNA
NonR	TMEM50A	-0.0555906	1	2.07216	CM	RNA
LTR	RHCE	0.0201608	0.0555213	0.0195868	CM	RNA
NonR	RHCE	-0.0201608	0.0555213	0.0195868	CM	RNA
LTR	MACO1	0.00962506	0.739613	0.216638	CM	RNA
NonR	MACO1	-0.00962506	0.739613	0.216638	CM	RNA
LTR	LDLRAP1	0.0355179	0.886775	0.905312	CM	RNA
NonR	LDLRAP1	-0.0355179	0.886775	0.905312	CM	RNA
LTR	MAN1C1	0.00751379	0.625373	0.0321048	CM	RNA
NonR	MAN1C1	-0.00751379	0.625373	0.0321048	CM	RNA
NonR	AL031280.1	0.00461144	0.0333805	0.00320152	CM	RNA
LTR	SELENON	-0.00814732	0.886775	0.111342	CM	RNA
NonR	SELENON	0.00814732	0.886775	0.111342	CM	RNA
LTR	AL020996.1	0.0168515	0.0517535	0.0146064	CM	RNA
NonR	AL020996.1	-0.0168515	0.0517535	0.0146064	CM	RNA
LTR	MTFR1L	0.0705677	0.000719868	0.1612	CM	RNA
NonR	MTFR1L	-0.0705677	0.000719868	0.1612	CM	RNA
LTR	AUNIP	-0.0012184	0.941519	0.00112186	CM	RNA
NonR	AUNIP	0.0012184	0.941519	0.00112186	CM	RNA
LTR	AL033528.2	0.00411581	0.841867	0.00973534	CM	RNA
NonR	AL033528.2	-0.00411581	0.841867	0.00973534	CM	RNA
LTR	PAQR7	0.00467331	0.178089	0.00634467	CM	RNA
NonR	PAQR7	-0.00467331	0.178089	0.00634467	CM	RNA
LTR	STMN1	-0.102612	0.314788	0.337425	CM	RNA
NonR	STMN1	0.102612	0.314788	0.337425	CM	RNA
LTR	PAFAH2	0.0223071	0.107131	0.0384634	CM	RNA
NonR	PAFAH2	-0.0223071	0.107131	0.0384634	CM	RNA
LTR	EXTL1	0.00152054	0.0766988	0.00105451	CM	RNA
LTR	PDIK1L	0.0349377	0.193233	0.0793496	CM	RNA
NonR	PDIK1L	-0.0349377	0.193233	0.0793496	CM	RNA
LTR	AL391650.1	0.00137545	0.512108	0.00344687	CM	RNA
NonR	AL391650.1	-0.00137545	0.512108	0.00344687	CM	RNA
LTR	ZNF593	-0.0307097	0.269848	0.217983	CM	RNA
NonR	ZNF593	0.0307097	0.269848	0.217983	CM	RNA
LTR	CNKSR1	-0.0032368	0.512108	0.0063512	CM	RNA
NonR	CNKSR1	0.0032368	0.512108	0.0063512	CM	RNA
LTR	CEP85	-0.01902	0.536199	0.0490933	CM	RNA
NonR	CEP85	0.01902	0.536199	0.0490933	CM	RNA
LTR	SH3BGRL3	-0.00256801	0.962258	21.4789	CM	RNA
NonR	SH3BGRL3	0.00256801	0.962258	21.4789	CM	RNA
LTR	UBXN11	0.0636675	1	0.646697	CM	RNA
NonR	UBXN11	-0.0636675	1	0.646697	CM	RNA
LTR	CD52	-0.160986	0.229535	17.1409	CM	RNA
NonR	CD52	0.160986	0.229535	17.1409	CM	RNA
LTR	CRYBG2	-0.00134673	0.732046	0.0216198	CM	RNA
NonR	CRYBG2	0.00134673	0.732046	0.0216198	CM	RNA
LTR	ZNF683	-0.164405	0.536199	0.487864	CM	RNA
NonR	ZNF683	0.164405	0.536199	0.487864	CM	RNA
LTR	DHDDS	0.0103534	0.536199	0.0697957	CM	RNA
NonR	DHDDS	-0.0103534	0.536199	0.0697957	CM	RNA
LTR	AL513365.2	0.000429008	0.473289	0.00029741	CM	RNA
LTR	HMGN2	0.00977088	0.886775	2.7426	CM	RNA
NonR	HMGN2	-0.00977088	0.886775	2.7426	CM	RNA
LTR	RPS6KA1	-0.0285009	0.962258	0.665531	CM	RNA
NonR	RPS6KA1	0.0285009	0.962258	0.665531	CM	RNA
LTR	AL512408.1	-0.00242856	0.44438	0.0036251	CM	RNA
NonR	AL512408.1	0.00242856	0.44438	0.0036251	CM	RNA
LTR	ARID1A	0.0694157	0.161251	0.450593	CM	RNA
NonR	ARID1A	-0.0694157	0.161251	0.450593	CM	RNA
LTR	PIGV	-0.0258001	0.0330111	0.0664889	CM	RNA
NonR	PIGV	0.0258001	0.0330111	0.0664889	CM	RNA
LTR	ZDHHC18	0.0335721	0.269848	0.376232	CM	RNA
NonR	ZDHHC18	-0.0335721	0.269848	0.376232	CM	RNA
LTR	SFN	0.00527842	0.00873558	0.00366542	CM	RNA
LTR	GPN2	-0.0107333	0.474702	0.0885097	CM	RNA
NonR	GPN2	0.0107333	0.474702	0.0885097	CM	RNA
LTR	AL034380.1	0.000355487	0.473289	0.000246435	CM	RNA
LTR	GPATCH3	-0.00324823	0.600884	0.0983505	CM	RNA
NonR	GPATCH3	0.00324823	0.600884	0.0983505	CM	RNA
LTR	NUDC	0.106406	0.108803	0.861908	CM	RNA
NonR	NUDC	-0.106406	0.108803	0.861908	CM	RNA
LTR	KDF1	-0.0132672	0.221377	0.030527	CM	RNA
NonR	KDF1	0.0132672	0.221377	0.030527	CM	RNA
LTR	TRNP1	-0.000539929	0.793823	0.000487579	CM	RNA
NonR	TRNP1	0.000539929	0.793823	0.000487579	CM	RNA
LTR	TENT5B	0.000653579	0.473289	0.000453129	CM	RNA
LTR	SLC9A1	0.0464275	0.0702386	0.0962197	CM	RNA
NonR	SLC9A1	-0.0464275	0.0702386	0.0962197	CM	RNA
LTR	WDTC1	0.0277883	0.739613	0.164021	CM	RNA
NonR	WDTC1	-0.0277883	0.739613	0.164021	CM	RNA
LTR	TMEM222	0.0479674	0.363842	0.324579	CM	RNA
NonR	TMEM222	-0.0479674	0.363842	0.324579	CM	RNA
LTR	SYTL1	0.0736855	0.474702	1.28776	CM	RNA
NonR	SYTL1	-0.0736855	0.474702	1.28776	CM	RNA
LTR	MAP3K6	-0.0168051	0.417318	0.0644378	CM	RNA
NonR	MAP3K6	0.0168051	0.417318	0.0644378	CM	RNA
LTR	GPR3	0.000163353	0.473289	0.000113234	CM	RNA
LTR	WASF2	0.0185573	0.536199	1.14904	CM	RNA
NonR	WASF2	-0.0185573	0.536199	1.14904	CM	RNA
LTR	BX293535.1	0.015101	0.241278	0.0280854	CM	RNA
NonR	BX293535.1	-0.015101	0.241278	0.0280854	CM	RNA
LTR	AHDC1	0.000842624	0.812526	0.0457128	CM	RNA
NonR	AHDC1	-0.000842624	0.812526	0.0457128	CM	RNA
LTR	FGR	0.0762302	0.807134	0.0829894	CM	RNA
NonR	FGR	-0.0762302	0.807134	0.0829894	CM	RNA
LTR	LINC02574	0.00275014	0.142315	0.00190807	CM	RNA
LTR	IFI6	0.102638	0.269848	0.599041	CM	RNA
NonR	IFI6	-0.102638	0.269848	0.599041	CM	RNA
LTR	AL020997.5	-0.00615686	1	0.00820845	CM	RNA
NonR	AL020997.5	0.00615686	1	0.00820845	CM	RNA
LTR	FAM76A	0.00924377	0.739613	0.138105	CM	RNA
NonR	FAM76A	-0.00924377	0.739613	0.138105	CM	RNA
LTR	STX12	0.117094	0.000102838	0.203713	CM	RNA
NonR	STX12	-0.117094	0.000102838	0.203713	CM	RNA
LTR	AL020997.2	-0.0035879	0.304393	0.00255614	CM	RNA
NonR	AL020997.2	0.0035879	0.304393	0.00255614	CM	RNA
LTR	AL020997.4	0.00124269	0.257418	0.000861739	CM	RNA
LTR	PPP1R8	-0.012814	0.229535	0.114567	CM	RNA
NonR	PPP1R8	0.012814	0.229535	0.114567	CM	RNA
LTR	THEMIS2	-0.0804123	0.108803	0.166246	CM	RNA
NonR	THEMIS2	0.0804123	0.108803	0.166246	CM	RNA
LTR	RPA2	-0.0156411	0.886775	0.490949	CM	RNA
NonR	RPA2	0.0156411	0.886775	0.490949	CM	RNA
LTR	XKR8	-0.0530928	0.00308515	0.129798	CM	RNA
NonR	XKR8	0.0530928	0.00308515	0.129798	CM	RNA
LTR	EYA3	0.0165171	0.536199	0.0794506	CM	RNA
NonR	EYA3	-0.0165171	0.536199	0.0794506	CM	RNA
NonR	PTAFR	0.000593744	0.282059	0.000411637	CM	RNA
LTR	DNAJC8	0.0651935	0.600884	1.07105	CM	RNA
NonR	DNAJC8	-0.0651935	0.600884	1.07105	CM	RNA
LTR	ATP5IF1	-0.0444435	0.600884	2.20184	CM	RNA
NonR	ATP5IF1	0.0444435	0.600884	2.20184	CM	RNA
LTR	AL353622.1	0.00169061	0.874061	0.00529912	CM	RNA
NonR	AL353622.1	-0.00169061	0.874061	0.00529912	CM	RNA
LTR	AL353622.2	0.00906977	0.125475	0.0078916	CM	RNA
NonR	AL353622.2	-0.00906977	0.125475	0.0078916	CM	RNA
LTR	SESN2	0.0225872	0.0702386	0.0392497	CM	RNA
NonR	SESN2	-0.0225872	0.0702386	0.0392497	CM	RNA
LTR	MED18	0.0044423	0.625373	0.022369	CM	RNA
NonR	MED18	-0.0044423	0.625373	0.022369	CM	RNA
LTR	PHACTR4	0.0384308	0.962258	0.270438	CM	RNA
NonR	PHACTR4	-0.0384308	0.962258	0.270438	CM	RNA
LTR	RCC1	0.0359089	0.0096668	0.0772264	CM	RNA
NonR	RCC1	-0.0359089	0.0096668	0.0772264	CM	RNA
LTR	SNHG3	0.073228	0.314788	0.700865	CM	RNA
NonR	SNHG3	-0.073228	0.314788	0.700865	CM	RNA
LTR	TRNAU1AP	-0.00546758	1	0.220947	CM	RNA
NonR	TRNAU1AP	0.00546758	1	0.220947	CM	RNA
LTR	SNHG12	0.0901585	0.193233	0.525935	CM	RNA
NonR	SNHG12	-0.0901585	0.193233	0.525935	CM	RNA
LTR	TAF12	-0.0345238	0.269848	0.414585	CM	RNA
NonR	TAF12	0.0345238	0.269848	0.414585	CM	RNA
LTR	LINC01715	0.013201	0.0347585	0.0135391	CM	RNA
NonR	LINC01715	-0.013201	0.0347585	0.0135391	CM	RNA
LTR	AL360012.1	0.00289338	0.959676	0.00771167	CM	RNA
NonR	AL360012.1	-0.00289338	0.959676	0.00771167	CM	RNA
LTR	GMEB1	0.0570025	0.161251	0.141884	CM	RNA
NonR	GMEB1	-0.0570025	0.161251	0.141884	CM	RNA
LTR	YTHDF2	0.0192512	0.812526	0.673931	CM	RNA
NonR	YTHDF2	-0.0192512	0.812526	0.673931	CM	RNA
LTR	EPB41	-0.0474632	0.600884	1.26864	CM	RNA
NonR	EPB41	0.0474632	0.600884	1.26864	CM	RNA
LTR	TMEM200B	0.00199497	0.257418	0.00138377	CM	RNA
LTR	SRSF4	-0.0408057	0.669066	0.907214	CM	RNA
NonR	SRSF4	0.0408057	0.669066	0.907214	CM	RNA
LTR	MECR	0.0117045	0.669066	0.0478426	CM	RNA
NonR	MECR	-0.0117045	0.669066	0.0478426	CM	RNA
LTR	MATN1	-0.00241567	0.529975	0.00357057	CM	RNA
NonR	MATN1	0.00241567	0.529975	0.00357057	CM	RNA
LTR	MATN1-AS1	-0.00736217	0.474702	0.0469433	CM	RNA
NonR	MATN1-AS1	0.00736217	0.474702	0.0469433	CM	RNA
LTR	AL137857.1	0.0159217	0.474702	0.0563886	CM	RNA
NonR	AL137857.1	-0.0159217	0.474702	0.0563886	CM	RNA
LTR	LAPTM5	0.066027	0.600884	6.55807	CM	RNA
NonR	LAPTM5	-0.066027	0.600884	6.55807	CM	RNA
LTR	SDC3	0.000568018	0.470799	0.000618988	CM	RNA
NonR	SDC3	-0.000568018	0.470799	0.000618988	CM	RNA
LTR	PUM1	0.0224716	0.739613	0.472198	CM	RNA
NonR	PUM1	-0.0224716	0.739613	0.472198	CM	RNA
LTR	SNRNP40	-0.0128511	0.739613	0.354713	CM	RNA
NonR	SNRNP40	0.0128511	0.739613	0.354713	CM	RNA
LTR	ZCCHC17	0.0198869	0.314788	0.285969	CM	RNA
NonR	ZCCHC17	-0.0198869	0.314788	0.285969	CM	RNA
LTR	SERINC2	-0.00446389	0.391764	0.00439134	CM	RNA
NonR	SERINC2	0.00446389	0.391764	0.00439134	CM	RNA
LTR	PEF1	-0.0088487	0.536199	0.326275	CM	RNA
NonR	PEF1	0.0088487	0.536199	0.326275	CM	RNA
LTR	AC114488.2	0.00650758	0.257418	0.0045209	CM	RNA
LTR	AC114488.3	-0.00123149	0.941519	0.00111667	CM	RNA
NonR	AC114488.3	0.00123149	0.941519	0.00111667	CM	RNA
LTR	COL16A1	0.00111105	0.473289	0.000770417	CM	RNA
LTR	ADGRB2	-0.00479458	0.458655	0.00787628	CM	RNA
NonR	ADGRB2	0.00479458	0.458655	0.00787628	CM	RNA
LTR	SPOCD1	0.000140626	0.473289	9.74793e-05	CM	RNA
LTR	AL354919.1	0.000457028	0.257418	0.000316838	CM	RNA
LTR	AL136115.2	0.00021557	0.473289	0.000149433	CM	RNA
LTR	PTP4A2	0.172793	0.229535	3.42949	CM	RNA
NonR	PTP4A2	-0.172793	0.229535	3.42949	CM	RNA
LTR	KHDRBS1	-0.0881806	0.363842	1.99406	CM	RNA
NonR	KHDRBS1	0.0881806	0.363842	1.99406	CM	RNA
LTR	AL445248.1	0.00439184	0.142315	0.00304883	CM	RNA
LTR	TMEM39B	-0.00562753	0.886775	0.110137	CM	RNA
NonR	TMEM39B	0.00562753	0.886775	0.110137	CM	RNA
LTR	KPNA6	0.0139226	0.669066	0.167472	CM	RNA
NonR	KPNA6	-0.0139226	0.669066	0.167472	CM	RNA
LTR	TXLNA	-0.0411205	0.269848	0.149175	CM	RNA
NonR	TXLNA	0.0411205	0.269848	0.149175	CM	RNA
LTR	CCDC28B	0.00536493	0.886775	0.0589875	CM	RNA
NonR	CCDC28B	-0.00536493	0.886775	0.0589875	CM	RNA
LTR	AL049795.1	0.00320504	0.203566	0.00243694	CM	RNA
NonR	AL049795.1	-0.00320504	0.203566	0.00243694	CM	RNA
LTR	IQCC	-0.0013943	0.917933	0.00643813	CM	RNA
NonR	IQCC	0.0013943	0.917933	0.00643813	CM	RNA
LTR	DCDC2B	-0.0023776	0.941519	0.00217008	CM	RNA
NonR	DCDC2B	0.0023776	0.941519	0.00217008	CM	RNA
LTR	TMEM234	0.0146523	0.269848	0.0431085	CM	RNA
NonR	TMEM234	-0.0146523	0.269848	0.0431085	CM	RNA
LTR	EIF3I	-0.0175894	0.536199	1.22475	CM	RNA
NonR	EIF3I	0.0175894	0.536199	1.22475	CM	RNA
LTR	FAM167B	0.00678226	0.390047	0.00928464	CM	RNA
NonR	FAM167B	-0.00678226	0.390047	0.00928464	CM	RNA
LTR	LCK	0.105751	0.669066	4.10937	CM	RNA
NonR	LCK	-0.105751	0.669066	4.10937	CM	RNA
LTR	HDAC1	0.0774177	0.536199	1.08396	CM	RNA
NonR	HDAC1	-0.0774177	0.536199	1.08396	CM	RNA
LTR	MARCKSL1	0.0248787	0.962258	0.51621	CM	RNA
NonR	MARCKSL1	-0.0248787	0.962258	0.51621	CM	RNA
LTR	TSSK3	0.00365696	0.512108	0.00385711	CM	RNA
NonR	TSSK3	-0.00365696	0.512108	0.00385711	CM	RNA
LTR	FAM229A	-0.0082312	0.417318	0.0224065	CM	RNA
NonR	FAM229A	0.0082312	0.417318	0.0224065	CM	RNA
LTR	BSDC1	0.0618349	0.108803	0.268288	CM	RNA
NonR	BSDC1	-0.0618349	0.108803	0.268288	CM	RNA
LTR	ZBTB8A	0.00201611	0.470799	0.0016785	CM	RNA
NonR	ZBTB8A	-0.00201611	0.470799	0.0016785	CM	RNA
LTR	ZBTB8OS	0.0365657	0.600884	0.494539	CM	RNA
NonR	ZBTB8OS	-0.0365657	0.600884	0.494539	CM	RNA
LTR	RBBP4	-0.156158	0.0702386	1.24941	CM	RNA
NonR	RBBP4	0.156158	0.0702386	1.24941	CM	RNA
LTR	SYNC	-0.109093	0.193233	0.54779	CM	RNA
NonR	SYNC	0.109093	0.193233	0.54779	CM	RNA
LTR	KIAA1522	-0.000973725	0.941519	0.00185911	CM	RNA
NonR	KIAA1522	0.000973725	0.941519	0.00185911	CM	RNA
LTR	YARS	0.0451413	0.536199	0.339536	CM	RNA
NonR	YARS	-0.0451413	0.536199	0.339536	CM	RNA
LTR	S100PBP	0.0103827	0.962258	0.164704	CM	RNA
NonR	S100PBP	-0.0103827	0.962258	0.164704	CM	RNA
LTR	FNDC5	0.000186423	0.473289	0.000129227	CM	RNA
LTR	HPCA	8.80277e-05	0.473289	6.1018e-05	CM	RNA
LTR	TMEM54	0.000161086	0.473289	0.000111663	CM	RNA
LTR	RNF19B	0.0414133	0.193233	0.0870977	CM	RNA
NonR	RNF19B	-0.0414133	0.193233	0.0870977	CM	RNA
LTR	AK2	-0.0809856	0.269848	0.444435	CM	RNA
NonR	AK2	0.0809856	0.269848	0.444435	CM	RNA
LTR	AZIN2	0.0128054	0.474702	0.0398883	CM	RNA
NonR	AZIN2	-0.0128054	0.474702	0.0398883	CM	RNA
LTR	TRIM62	-0.00947257	0.886775	0.0821456	CM	RNA
NonR	TRIM62	0.00947257	0.886775	0.0821456	CM	RNA
LTR	ZNF362	-0.0164082	0.474702	0.137547	CM	RNA
NonR	ZNF362	0.0164082	0.474702	0.137547	CM	RNA
LTR	AL513327.1	-0.00109571	0.646282	0.00165637	CM	RNA
NonR	AL513327.1	0.00109571	0.646282	0.00165637	CM	RNA
LTR	PHC2	0.0149623	0.314788	0.282979	CM	RNA
NonR	PHC2	-0.0149623	0.314788	0.282979	CM	RNA
LTR	ZSCAN20	-0.00423078	0.40977	0.00671055	CM	RNA
NonR	ZSCAN20	0.00423078	0.40977	0.00671055	CM	RNA
LTR	SMIM12	-0.00321498	0.600884	0.389904	CM	RNA
NonR	SMIM12	0.00321498	0.600884	0.389904	CM	RNA
LTR	GJB3	0.000273941	0.473289	0.000189899	CM	RNA
LTR	DLGAP3	0.02694	0.156798	0.0382132	CM	RNA
NonR	DLGAP3	-0.02694	0.156798	0.0382132	CM	RNA
LTR	TMEM35B	-0.00352433	0.886775	0.75625	CM	RNA
NonR	TMEM35B	0.00352433	0.886775	0.75625	CM	RNA
LTR	ZMYM6	0.026938	0.133073	0.101835	CM	RNA
NonR	ZMYM6	-0.026938	0.133073	0.101835	CM	RNA
LTR	ZMYM1	-0.0410771	0.0702386	0.139518	CM	RNA
NonR	ZMYM1	0.0410771	0.0702386	0.139518	CM	RNA
NonR	AL590434.1	0.00117168	0.282059	0.000812474	CM	RNA
LTR	SFPQ	0.159282	0.269848	1.92779	CM	RNA
NonR	SFPQ	-0.159282	0.269848	1.92779	CM	RNA
LTR	ZMYM4	0.00481369	1	0.138361	CM	RNA
NonR	ZMYM4	-0.00481369	1	0.138361	CM	RNA
LTR	ZMYM4-AS1	-0.00154782	0.869818	0.00552016	CM	RNA
NonR	ZMYM4-AS1	0.00154782	0.869818	0.00552016	CM	RNA
LTR	KIAA0319L	-0.00259009	0.812526	0.172903	CM	RNA
NonR	KIAA0319L	0.00259009	0.812526	0.172903	CM	RNA
LTR	NCDN	-0.0199147	0.474702	0.116189	CM	RNA
NonR	NCDN	0.0199147	0.474702	0.116189	CM	RNA
LTR	AC004865.2	0.00291035	0.886775	0.174345	CM	RNA
NonR	AC004865.2	-0.00291035	0.886775	0.174345	CM	RNA
LTR	TFAP2E	0.0017986	0.369088	0.00235017	CM	RNA
NonR	TFAP2E	-0.0017986	0.369088	0.00235017	CM	RNA
LTR	PSMB2	0.0490143	0.669066	0.759682	CM	RNA
NonR	PSMB2	-0.0490143	0.669066	0.759682	CM	RNA
LTR	C1orf216	-0.0504267	0.161251	0.110783	CM	RNA
NonR	C1orf216	0.0504267	0.161251	0.110783	CM	RNA
LTR	CLSPN	0.00630158	0.458655	0.00924632	CM	RNA
NonR	CLSPN	-0.00630158	0.458655	0.00924632	CM	RNA
LTR	AL354864.1	0.00186843	0.473289	0.00129594	CM	RNA
LTR	AGO4	0.00900033	0.962258	0.10223	CM	RNA
NonR	AGO4	-0.00900033	0.962258	0.10223	CM	RNA
LTR	AGO1	-0.00263472	0.739613	0.0753636	CM	RNA
NonR	AGO1	0.00263472	0.739613	0.0753636	CM	RNA
LTR	AL139286.2	-0.000108867	0.793823	0.000206593	CM	RNA
NonR	AL139286.2	0.000108867	0.793823	0.000206593	CM	RNA
LTR	AGO3	0.0552026	0.314788	0.295187	CM	RNA
NonR	AGO3	-0.0552026	0.314788	0.295187	CM	RNA
LTR	AL138787.2	0.000935092	0.473289	0.000648366	CM	RNA
LTR	ADPRHL2	-0.00479015	0.812526	0.179647	CM	RNA
NonR	ADPRHL2	0.00479015	0.812526	0.179647	CM	RNA
LTR	TRAPPC3	0.0297138	0.600884	0.607973	CM	RNA
NonR	TRAPPC3	-0.0297138	0.600884	0.607973	CM	RNA
LTR	MAP7D1	0.117946	0.0430893	0.756789	CM	RNA
NonR	MAP7D1	-0.117946	0.0430893	0.756789	CM	RNA
LTR	THRAP3	0.0446846	0.536199	1.2115	CM	RNA
NonR	THRAP3	-0.0446846	0.536199	1.2115	CM	RNA
LTR	SH3D21	0.00214263	0.461456	0.00776343	CM	RNA
NonR	SH3D21	-0.00214263	0.461456	0.00776343	CM	RNA
LTR	EVA1B	-0.0478699	0.133073	0.112789	CM	RNA
NonR	EVA1B	0.0478699	0.133073	0.112789	CM	RNA
LTR	AL591845.1	0.000278921	0.257418	0.000193352	CM	RNA
LTR	STK40	0.0508294	0.055327	0.13858	CM	RNA
NonR	STK40	-0.0508294	0.055327	0.13858	CM	RNA
LTR	LSM10	0.0205294	0.536199	0.580298	CM	RNA
NonR	LSM10	-0.0205294	0.536199	0.580298	CM	RNA
LTR	OSCP1	0.00199678	0.369088	0.00427942	CM	RNA
NonR	OSCP1	-0.00199678	0.369088	0.00427942	CM	RNA
LTR	MRPS15	-0.0373676	0.600884	0.674413	CM	RNA
NonR	MRPS15	0.0373676	0.600884	0.674413	CM	RNA
LTR	LINC01137	-0.00780398	0.812526	0.0566159	CM	RNA
NonR	LINC01137	0.00780398	0.812526	0.0566159	CM	RNA
LTR	ZC3H12A	0.126852	0.314788	0.275761	CM	RNA
NonR	ZC3H12A	-0.126852	0.314788	0.275761	CM	RNA
LTR	MEAF6	-0.0129226	0.669066	1.05833	CM	RNA
NonR	MEAF6	0.0129226	0.669066	1.05833	CM	RNA
LTR	SNIP1	0.0807042	0.00678733	0.168193	CM	RNA
NonR	SNIP1	-0.0807042	0.00678733	0.168193	CM	RNA
NonR	DNALI1	0.00338359	0.282059	0.00234808	CM	RNA
LTR	GNL2	0.0381762	0.363842	0.18255	CM	RNA
NonR	GNL2	-0.0381762	0.363842	0.18255	CM	RNA
LTR	AL513220.1	-0.00261762	0.784739	0.00399814	CM	RNA
NonR	AL513220.1	0.00261762	0.784739	0.00399814	CM	RNA
LTR	C1orf109	-0.0198471	0.269848	0.0793375	CM	RNA
NonR	C1orf109	0.0198471	0.269848	0.0793375	CM	RNA
LTR	CDCA8	0.00729442	0.122211	0.00846145	CM	RNA
NonR	CDCA8	-0.00729442	0.122211	0.00846145	CM	RNA
LTR	EPHA10	0.000882047	0.257418	0.000611575	CM	RNA
LTR	MANEAL	0.0123824	0.46394	0.0256694	CM	RNA
NonR	MANEAL	-0.0123824	0.46394	0.0256694	CM	RNA
LTR	AL929472.3	-0.00159299	0.529975	0.00211192	CM	RNA
NonR	AL929472.3	0.00159299	0.529975	0.00211192	CM	RNA
LTR	YRDC	0.104451	0.0330111	0.351749	CM	RNA
NonR	YRDC	-0.104451	0.0330111	0.351749	CM	RNA
LTR	C1orf122	0.0282203	0.363842	0.427716	CM	RNA
NonR	C1orf122	-0.0282203	0.363842	0.427716	CM	RNA
LTR	MTF1	0.0270421	0.417318	0.123342	CM	RNA
NonR	MTF1	-0.0270421	0.417318	0.123342	CM	RNA
LTR	INPP5B	-0.0207088	0.812526	0.112516	CM	RNA
NonR	INPP5B	0.0207088	0.812526	0.112516	CM	RNA
LTR	SF3A3	-0.0629277	0.0878239	0.566058	CM	RNA
NonR	SF3A3	0.0629277	0.0878239	0.566058	CM	RNA
LTR	FHL3	0.00246822	0.886775	0.0716958	CM	RNA
NonR	FHL3	-0.00246822	0.886775	0.0716958	CM	RNA
LTR	UTP11	-0.0153235	0.962258	0.101167	CM	RNA
NonR	UTP11	0.0153235	0.962258	0.101167	CM	RNA
LTR	POU3F1	0.0142376	0.314788	0.025991	CM	RNA
NonR	POU3F1	-0.0142376	0.314788	0.025991	CM	RNA
LTR	RRAGC	0.00725797	0.669066	0.259715	CM	RNA
NonR	RRAGC	-0.00725797	0.669066	0.259715	CM	RNA
LTR	AL139260.1	-0.0128169	0.432132	0.0273527	CM	RNA
NonR	AL139260.1	0.0128169	0.432132	0.0273527	CM	RNA
LTR	MYCBP	-0.0112947	0.600884	0.305554	CM	RNA
NonR	MYCBP	0.0112947	0.600884	0.305554	CM	RNA
NonR	GJA9	0.00132325	0.282059	0.000917625	CM	RNA
LTR	AKIRIN1	0.109101	0.0878239	0.748345	CM	RNA
NonR	AKIRIN1	-0.109101	0.0878239	0.748345	CM	RNA
LTR	NDUFS5	0.016287	0.600884	2.463	CM	RNA
NonR	NDUFS5	-0.016287	0.600884	2.463	CM	RNA
LTR	MACF1	-0.0184734	0.739613	1.00543	CM	RNA
NonR	MACF1	0.0184734	0.739613	1.00543	CM	RNA
LTR	AL356055.1	0.000948032	0.473289	0.000657342	CM	RNA
LTR	BMP8A	-0.00546852	0.274571	0.0054116	CM	RNA
NonR	BMP8A	0.00546852	0.274571	0.0054116	CM	RNA
LTR	PABPC4	-0.0436218	0.962258	0.768771	CM	RNA
NonR	PABPC4	0.0436218	0.962258	0.768771	CM	RNA
LTR	PABPC4-AS1	0.00131447	0.634425	0.00319513	CM	RNA
NonR	PABPC4-AS1	-0.00131447	0.634425	0.00319513	CM	RNA
LTR	HPCAL4	0.00397909	0.769561	0.0381999	CM	RNA
NonR	HPCAL4	-0.00397909	0.769561	0.0381999	CM	RNA
LTR	PPIE	-0.0244398	0.600884	0.398028	CM	RNA
NonR	PPIE	0.0244398	0.600884	0.398028	CM	RNA
LTR	BMP8B	0.00261631	0.142315	0.00181514	CM	RNA
LTR	AL033527.3	0.0027513	0.0766988	0.00190887	CM	RNA
LTR	AL033527.4	0.00709177	0.352689	0.0169048	CM	RNA
NonR	AL033527.4	-0.00709177	0.352689	0.0169048	CM	RNA
NonR	LINC02811	0.00294235	0.282059	0.00204156	CM	RNA
LTR	TRIT1	-0.00961276	0.474702	0.0648645	CM	RNA
NonR	TRIT1	0.00961276	0.474702	0.0648645	CM	RNA
LTR	AL033527.2	0.000103817	0.473289	7.19632e-05	CM	RNA
LTR	MFSD2A	0.00801433	0.122064	0.00856755	CM	RNA
NonR	MFSD2A	-0.00801433	0.122064	0.00856755	CM	RNA
LTR	CAP1	0.0201924	0.812526	2.41511	CM	RNA
NonR	CAP1	-0.0201924	0.812526	2.41511	CM	RNA
LTR	PPT1	0.0317759	0.314788	0.589361	CM	RNA
NonR	PPT1	-0.0317759	0.314788	0.589361	CM	RNA
LTR	RLF	-0.000973728	0.886775	0.205581	CM	RNA
NonR	RLF	0.000973728	0.886775	0.205581	CM	RNA
LTR	TMCO2	0.00129023	0.257418	0.000894722	CM	RNA
LTR	AL050341.2	0.0211095	0.314788	0.0661488	CM	RNA
NonR	AL050341.2	-0.0211095	0.314788	0.0661488	CM	RNA
LTR	ZMPSTE24	0.00983188	0.669066	0.164417	CM	RNA
NonR	ZMPSTE24	-0.00983188	0.669066	0.164417	CM	RNA
LTR	COL9A2	0.00652291	0.424858	0.0189321	CM	RNA
NonR	COL9A2	-0.00652291	0.424858	0.0189321	CM	RNA
LTR	SMAP2	-0.260394	0.0249897	1.96376	CM	RNA
NonR	SMAP2	0.260394	0.0249897	1.96376	CM	RNA
LTR	AL031985.4	-0.00064492	0.463185	0.00129007	CM	RNA
NonR	AL031985.4	0.00064492	0.463185	0.00129007	CM	RNA
LTR	ZFP69B	-0.0106417	0.520708	0.0156149	CM	RNA
NonR	ZFP69B	0.0106417	0.520708	0.0156149	CM	RNA
LTR	AL031985.3	0.00110795	0.257418	0.000768268	CM	RNA
LTR	ZFP69	-0.0133414	0.269848	0.0374482	CM	RNA
NonR	ZFP69	0.0133414	0.269848	0.0374482	CM	RNA
LTR	AL603839.3	-0.00332244	0.80042	0.00698488	CM	RNA
NonR	AL603839.3	0.00332244	0.80042	0.00698488	CM	RNA
LTR	EXO5	-0.0027544	0.669066	0.0280271	CM	RNA
NonR	EXO5	0.0027544	0.669066	0.0280271	CM	RNA
LTR	AL603839.1	0.000211108	0.473289	0.00014634	CM	RNA
LTR	AL603839.2	0.000129973	0.473289	9.00947e-05	CM	RNA
LTR	ZNF684	0.0134507	0.591216	0.0438411	CM	RNA
NonR	ZNF684	-0.0134507	0.591216	0.0438411	CM	RNA
LTR	RIMS3	-0.00149778	0.956433	0.00420438	CM	RNA
NonR	RIMS3	0.00149778	0.956433	0.00420438	CM	RNA
LTR	NFYC-AS1	-0.00145117	0.769561	0.0177795	CM	RNA
NonR	NFYC-AS1	0.00145117	0.769561	0.0177795	CM	RNA
LTR	NFYC	0.0311517	0.669066	0.323532	CM	RNA
NonR	NFYC	-0.0311517	0.669066	0.323532	CM	RNA
LTR	KCNQ4	-0.00277869	0.555153	0.00269993	CM	RNA
NonR	KCNQ4	0.00277869	0.555153	0.00269993	CM	RNA
LTR	CITED4	-0.0146902	0.886775	0.349688	CM	RNA
NonR	CITED4	0.0146902	0.886775	0.349688	CM	RNA
LTR	CTPS1	0.0520385	0.0185109	0.0909895	CM	RNA
NonR	CTPS1	-0.0520385	0.0185109	0.0909895	CM	RNA
LTR	SLFNL1-AS1	0.000285536	0.473289	0.000197938	CM	RNA
LTR	SLFNL1	0.000660321	0.257418	0.000457804	CM	RNA
LTR	SCMH1	0.0186397	0.229535	0.0632943	CM	RNA
NonR	SCMH1	-0.0186397	0.229535	0.0632943	CM	RNA
LTR	AC093151.8	0.00128945	0.473289	0.00089418	CM	RNA
LTR	FOXO6	0.000663639	0.473289	0.000460106	CM	RNA
LTR	EDN2	0.000568894	0.473289	0.000394405	CM	RNA
LTR	HIVEP3	0.0777793	0.0430893	0.163334	CM	RNA
NonR	HIVEP3	-0.0777793	0.0430893	0.163334	CM	RNA
LTR	AL158216.1	0.000557206	0.257418	0.0003863	CM	RNA
LTR	FOXJ3	-0.0499026	0.600884	0.43337	CM	RNA
NonR	FOXJ3	0.0499026	0.600884	0.43337	CM	RNA
LTR	RIMKLA	8.09388e-05	0.941519	0.00036664	CM	RNA
NonR	RIMKLA	-8.09388e-05	0.941519	0.00036664	CM	RNA
LTR	ZMYND12	0.00379229	0.336726	0.00666752	CM	RNA
NonR	ZMYND12	-0.00379229	0.336726	0.00666752	CM	RNA
LTR	PPCS	0.0178824	0.739613	0.699204	CM	RNA
NonR	PPCS	-0.0178824	0.739613	0.699204	CM	RNA
LTR	CCDC30	0.00310435	1	0.012795	CM	RNA
NonR	CCDC30	-0.00310435	1	0.012795	CM	RNA
LTR	PPIH	0.0043139	0.886775	0.481446	CM	RNA
NonR	PPIH	-0.0043139	0.886775	0.481446	CM	RNA
LTR	AC098484.4	0.0122514	0.0217725	0.0108779	CM	RNA
NonR	AC098484.4	-0.0122514	0.0217725	0.0108779	CM	RNA
LTR	AC098484.2	0.00400579	0.257418	0.00278046	CM	RNA
LTR	YBX1	-0.0400664	0.812526	6.49205	CM	RNA
NonR	YBX1	0.0400664	0.812526	6.49205	CM	RNA
LTR	P3H1	-0.00908647	0.962258	0.106839	CM	RNA
NonR	P3H1	0.00908647	0.962258	0.106839	CM	RNA
LTR	C1orf50	-0.000879112	0.600884	0.15188	CM	RNA
NonR	C1orf50	0.000879112	0.600884	0.15188	CM	RNA
LTR	AC098484.1	0.00214981	0.0766988	0.00149125	CM	RNA
NonR	TMEM269	0.00925639	0.0978812	0.00643667	CM	RNA
LTR	SVBP	0.0567144	0.108803	0.399142	CM	RNA
NonR	SVBP	-0.0567144	0.108803	0.399142	CM	RNA
LTR	ERMAP	-0.0122488	0.108803	0.0367203	CM	RNA
NonR	ERMAP	0.0122488	0.108803	0.0367203	CM	RNA
LTR	AL512353.1	0.00795064	0.206223	0.00790885	CM	RNA
NonR	AL512353.1	-0.00795064	0.206223	0.00790885	CM	RNA
LTR	ZNF691	-0.0177497	0.269848	0.0486927	CM	RNA
NonR	ZNF691	0.0177497	0.269848	0.0486927	CM	RNA
LTR	SLC2A1	0.00949571	0.417318	0.100052	CM	RNA
NonR	SLC2A1	-0.00949571	0.417318	0.100052	CM	RNA
LTR	SLC2A1-AS1	0.00269046	0.549495	0.00679982	CM	RNA
NonR	SLC2A1-AS1	-0.00269046	0.549495	0.00679982	CM	RNA
LTR	AC099795.1	0.000500722	0.257418	0.000347135	CM	RNA
LTR	EBNA1BP2	-0.0155603	0.886775	0.223444	CM	RNA
NonR	EBNA1BP2	0.0155603	0.886775	0.223444	CM	RNA
NonR	CFAP57	0.00314693	0.0978812	0.00218367	CM	RNA
LTR	TMEM125	0.000859309	0.257418	0.000595805	CM	RNA
LTR	MPL	0.000238981	0.473289	0.000165663	CM	RNA
LTR	AL139289.2	0.000272431	0.40098	0.00817209	CM	RNA
NonR	AL139289.2	-0.000272431	0.40098	0.00817209	CM	RNA
LTR	CDC20	-0.00568921	0.101204	0.00407581	CM	RNA
NonR	CDC20	0.00568921	0.101204	0.00407581	CM	RNA
LTR	ELOVL1	0.0717295	0.669066	0.496804	CM	RNA
NonR	ELOVL1	-0.0717295	0.669066	0.496804	CM	RNA
LTR	MED8	-0.0373676	0.363842	0.220327	CM	RNA
NonR	MED8	0.0373676	0.363842	0.220327	CM	RNA
LTR	AL139289.1	0.000295777	0.257418	0.000205038	CM	RNA
LTR	SZT2	0.0270354	0.193233	0.089263	CM	RNA
NonR	SZT2	-0.0270354	0.193233	0.089263	CM	RNA
LTR	HYI	-0.0176606	0.886775	0.140513	CM	RNA
NonR	HYI	0.0176606	0.886775	0.140513	CM	RNA
LTR	HYI-AS1	0.00137839	0.930579	0.00126289	CM	RNA
NonR	HYI-AS1	-0.00137839	0.930579	0.00126289	CM	RNA
LTR	PTPRF	0.000112209	0.473289	7.77805e-05	CM	RNA
LTR	KDM4A	0.00384129	0.886775	0.128381	CM	RNA
NonR	KDM4A	-0.00384129	0.886775	0.128381	CM	RNA
LTR	KDM4A-AS1	0.00694932	0.122064	0.00769504	CM	RNA
NonR	KDM4A-AS1	-0.00694932	0.122064	0.00769504	CM	RNA
LTR	ST3GAL3	0.04445	0.133073	0.105448	CM	RNA
NonR	ST3GAL3	-0.04445	0.133073	0.105448	CM	RNA
LTR	AL357079.1	0.00224216	0.0766988	0.00155535	CM	RNA
LTR	IPO13	-0.0228788	0.417318	0.0656432	CM	RNA
NonR	IPO13	0.0228788	0.417318	0.0656432	CM	RNA
LTR	AL357079.2	0.000462098	0.257418	0.000320353	CM	RNA
LTR	DPH2	0.0105096	0.536199	0.107846	CM	RNA
NonR	DPH2	-0.0105096	0.536199	0.107846	CM	RNA
LTR	ATP6V0B	0.0645226	0.417318	1.18108	CM	RNA
NonR	ATP6V0B	-0.0645226	0.417318	1.18108	CM	RNA
LTR	B4GALT2	0.00330452	0.536199	0.0248508	CM	RNA
NonR	B4GALT2	-0.00330452	0.536199	0.0248508	CM	RNA
LTR	CCDC24	0.00234094	0.806082	0.00793789	CM	RNA
NonR	CCDC24	-0.00234094	0.806082	0.00793789	CM	RNA
LTR	SLC6A9	0.0010617	0.249993	0.00100576	CM	RNA
NonR	SLC6A9	-0.0010617	0.249993	0.00100576	CM	RNA
LTR	AL139220.2	0.00176204	0.570914	0.00316754	CM	RNA
NonR	AL139220.2	-0.00176204	0.570914	0.00316754	CM	RNA
LTR	DMAP1	-0.0772898	0.133073	0.33335	CM	RNA
NonR	DMAP1	0.0772898	0.133073	0.33335	CM	RNA
LTR	ERI3	0.0225735	0.886775	0.294259	CM	RNA
NonR	ERI3	-0.0225735	0.886775	0.294259	CM	RNA
LTR	RNF220	0.0321413	0.536199	0.733121	CM	RNA
NonR	RNF220	-0.0321413	0.536199	0.733121	CM	RNA
LTR	TMEM53	0.01978	0.0316902	0.0320514	CM	RNA
NonR	TMEM53	-0.01978	0.0316902	0.0320514	CM	RNA
LTR	ARMH1	0.215597	0.0430893	0.718264	CM	RNA
NonR	ARMH1	-0.215597	0.0430893	0.718264	CM	RNA
LTR	KIF2C	-0.0106766	0.941519	0.00892043	CM	RNA
NonR	KIF2C	0.0106766	0.941519	0.00892043	CM	RNA
LTR	AL592166.1	0.00260294	0.394045	0.00219637	CM	RNA
NonR	AL592166.1	-0.00260294	0.394045	0.00219637	CM	RNA
LTR	RPS8	-0.123576	0.314788	91.5532	CM	RNA
NonR	RPS8	0.123576	0.314788	91.5532	CM	RNA
LTR	BEST4	0.0109019	0.178089	0.0124912	CM	RNA
NonR	BEST4	-0.0109019	0.178089	0.0124912	CM	RNA
LTR	PLK3	0.132607	0.0249897	0.260094	CM	RNA
NonR	PLK3	-0.132607	0.0249897	0.260094	CM	RNA
LTR	TCTEX1D4	0.00269746	0.153473	0.00226941	CM	RNA
NonR	TCTEX1D4	-0.00269746	0.153473	0.00226941	CM	RNA
LTR	BTBD19	0.000448396	0.718375	0.002651	CM	RNA
NonR	BTBD19	-0.000448396	0.718375	0.002651	CM	RNA
LTR	PTCH2	0.0357273	0.474702	0.0824251	CM	RNA
NonR	PTCH2	-0.0357273	0.474702	0.0824251	CM	RNA
LTR	EIF2B3	0.0348674	0.0702386	0.121792	CM	RNA
NonR	EIF2B3	-0.0348674	0.0702386	0.121792	CM	RNA
LTR	HECTD3	0.00473118	0.886775	0.111742	CM	RNA
NonR	HECTD3	-0.00473118	0.886775	0.111742	CM	RNA
LTR	UROD	-0.0512447	0.229535	0.351554	CM	RNA
NonR	UROD	0.0512447	0.229535	0.351554	CM	RNA
LTR	ZSWIM5	0.0302832	0.0878239	0.0464049	CM	RNA
NonR	ZSWIM5	-0.0302832	0.0878239	0.0464049	CM	RNA
LTR	LINC01144	-0.00529178	0.796721	0.00789113	CM	RNA
NonR	LINC01144	0.00529178	0.796721	0.00789113	CM	RNA
LTR	HPDL	0.00437003	0.148061	0.00548088	CM	RNA
NonR	HPDL	-0.00437003	0.148061	0.00548088	CM	RNA
LTR	MUTYH	0.010973	0.812526	0.152756	CM	RNA
NonR	MUTYH	-0.010973	0.812526	0.152756	CM	RNA
LTR	TOE1	0.0385865	0.269848	0.112007	CM	RNA
NonR	TOE1	-0.0385865	0.269848	0.112007	CM	RNA
LTR	TESK2	0.00305159	0.417318	0.0599175	CM	RNA
NonR	TESK2	-0.00305159	0.417318	0.0599175	CM	RNA
LTR	CCDC163	0.030794	0.184968	0.0313539	CM	RNA
NonR	CCDC163	-0.030794	0.184968	0.0313539	CM	RNA
LTR	MMACHC	-0.0198788	0.625373	0.0369304	CM	RNA
NonR	MMACHC	0.0198788	0.625373	0.0369304	CM	RNA
LTR	PRDX1	-0.0538207	0.536199	1.75534	CM	RNA
NonR	PRDX1	0.0538207	0.536199	1.75534	CM	RNA
LTR	AKR1A1	-0.0519949	0.229535	0.657293	CM	RNA
NonR	AKR1A1	0.0519949	0.229535	0.657293	CM	RNA
LTR	NASP	-0.110922	0.669066	0.654441	CM	RNA
NonR	NASP	0.110922	0.669066	0.654441	CM	RNA
LTR	CCDC17	0.000486553	0.49218	0.00226715	CM	RNA
NonR	CCDC17	-0.000486553	0.49218	0.00226715	CM	RNA
LTR	GPBP1L1	0.0294695	0.133073	0.391962	CM	RNA
NonR	GPBP1L1	-0.0294695	0.133073	0.391962	CM	RNA
LTR	TMEM69	0.0422973	0.108803	0.14919	CM	RNA
NonR	TMEM69	-0.0422973	0.108803	0.14919	CM	RNA
LTR	IPP	0.0219135	0.669066	0.0756885	CM	RNA
NonR	IPP	-0.0219135	0.669066	0.0756885	CM	RNA
LTR	AL604028.1	0.00191738	0.743056	0.00247732	CM	RNA
NonR	AL604028.1	-0.00191738	0.743056	0.00247732	CM	RNA
LTR	MAST2	0.0155387	0.40566	0.0253969	CM	RNA
NonR	MAST2	-0.0155387	0.40566	0.0253969	CM	RNA
LTR	PIK3R3	0.0112982	0.881057	0.0137948	CM	RNA
NonR	PIK3R3	-0.0112982	0.881057	0.0137948	CM	RNA
LTR	AL358075.2	-0.00103296	0.793823	0.00133359	CM	RNA
NonR	AL358075.2	0.00103296	0.793823	0.00133359	CM	RNA
LTR	POMGNT1	0.0115203	0.536199	0.130485	CM	RNA
NonR	POMGNT1	-0.0115203	0.536199	0.130485	CM	RNA
LTR	LURAP1	-0.00277993	0.646282	0.00278466	CM	RNA
NonR	LURAP1	0.00277993	0.646282	0.00278466	CM	RNA
LTR	RAD54L	0.000465941	0.473289	0.000323018	CM	RNA
LTR	LRRC41	-0.054956	0.314788	0.212586	CM	RNA
NonR	LRRC41	0.054956	0.314788	0.212586	CM	RNA
LTR	UQCRH	-0.0516339	0.161251	2.93263	CM	RNA
NonR	UQCRH	0.0516339	0.161251	2.93263	CM	RNA
LTR	NSUN4	0.0461899	0.055327	0.0772574	CM	RNA
NonR	NSUN4	-0.0461899	0.055327	0.0772574	CM	RNA
LTR	FAAH	0.00245042	0.957864	0.0050675	CM	RNA
NonR	FAAH	-0.00245042	0.957864	0.0050675	CM	RNA
LTR	LINC01398	-0.00225217	0.793823	0.00185411	CM	RNA
NonR	LINC01398	0.00225217	0.793823	0.00185411	CM	RNA
LTR	TMEM275	-0.000101953	0.646282	0.000964287	CM	RNA
NonR	TMEM275	0.000101953	0.646282	0.000964287	CM	RNA
LTR	MKNK1	0.0361875	0.314788	0.180869	CM	RNA
NonR	MKNK1	-0.0361875	0.314788	0.180869	CM	RNA
LTR	MOB3C	-0.0185449	0.363842	0.0766547	CM	RNA
NonR	MOB3C	0.0185449	0.363842	0.0766547	CM	RNA
LTR	ATPAF1	0.0360514	0.536199	0.463927	CM	RNA
NonR	ATPAF1	-0.0360514	0.536199	0.463927	CM	RNA
LTR	TEX38	0.000792996	0.257418	0.000549814	CM	RNA
LTR	EFCAB14	-0.0842139	0.229535	0.599302	CM	RNA
NonR	EFCAB14	0.0842139	0.229535	0.599302	CM	RNA
LTR	CYP4B1	-0.00154816	0.529975	0.00259164	CM	RNA
NonR	CYP4B1	0.00154816	0.529975	0.00259164	CM	RNA
LTR	STIL	0.000486564	0.336726	0.00427233	CM	RNA
NonR	STIL	-0.000486564	0.336726	0.00427233	CM	RNA
LTR	CMPK1	0.00272095	0.812526	1.66144	CM	RNA
NonR	CMPK1	-0.00272095	0.812526	1.66144	CM	RNA
LTR	FOXD2-AS1	-0.0119351	0.302834	0.0108676	CM	RNA
NonR	FOXD2-AS1	0.0119351	0.302834	0.0108676	CM	RNA
LTR	FOXD2	-0.000448206	0.520708	0.00925532	CM	RNA
NonR	FOXD2	0.000448206	0.520708	0.00925532	CM	RNA
LTR	SPATA6	0.00784051	0.182232	0.00973293	CM	RNA
NonR	SPATA6	-0.00784051	0.182232	0.00973293	CM	RNA
LTR	AGBL4	0.000786838	0.257418	0.000545543	CM	RNA
LTR	BEND5	0.0153093	0.255832	0.0240725	CM	RNA
NonR	BEND5	-0.0153093	0.255832	0.0240725	CM	RNA
LTR	ELAVL4	-0.00129943	0.793823	0.00105006	CM	RNA
NonR	ELAVL4	0.00129943	0.793823	0.00105006	CM	RNA
LTR	FAF1	0.106089	0.00195393	0.318884	CM	RNA
NonR	FAF1	-0.106089	0.00195393	0.318884	CM	RNA
LTR	AL049637.1	0.000981208	0.473289	0.000680353	CM	RNA
LTR	CDKN2C	0.0198344	0.474702	0.0857573	CM	RNA
NonR	CDKN2C	-0.0198344	0.474702	0.0857573	CM	RNA
LTR	C1orf185	8.79656e-05	0.473289	6.0975e-05	CM	RNA
LTR	LINC01562	0.000636893	0.257418	0.000441558	CM	RNA
LTR	RNF11	0.0382654	0.474702	0.443512	CM	RNA
NonR	RNF11	-0.0382654	0.474702	0.443512	CM	RNA
LTR	AL162430.2	0.000404459	0.473289	0.000280389	CM	RNA
LTR	TTC39A	0.000601028	0.473289	0.000416688	CM	RNA
LTR	EPS15	0.066534	0.417318	0.655832	CM	RNA
NonR	EPS15	-0.066534	0.417318	0.655832	CM	RNA
LTR	AC104170.2	0.000193074	0.473289	0.000133838	CM	RNA
LTR	AC104170.1	0.000863431	0.764743	0.00564	CM	RNA
NonR	AC104170.1	-0.000863431	0.764743	0.00564	CM	RNA
LTR	OSBPL9	0.0452916	0.474702	0.334436	CM	RNA
NonR	OSBPL9	-0.0452916	0.474702	0.334436	CM	RNA
LTR	NRDC	0.0276881	0.739613	0.591307	CM	RNA
NonR	NRDC	-0.0276881	0.739613	0.591307	CM	RNA
LTR	AL050343.2	0.00422879	0.244871	0.00471182	CM	RNA
NonR	AL050343.2	-0.00422879	0.244871	0.00471182	CM	RNA
LTR	AL050343.3	-0.000944472	0.793823	0.00141119	CM	RNA
NonR	AL050343.3	0.000944472	0.793823	0.00141119	CM	RNA
LTR	TXNDC12	0.0278038	0.886775	0.611999	CM	RNA
NonR	TXNDC12	-0.0278038	0.886775	0.611999	CM	RNA
LTR	KTI12	0.0122529	0.0878239	0.0479172	CM	RNA
NonR	KTI12	-0.0122529	0.0878239	0.0479172	CM	RNA
LTR	AL445685.1	0.00574939	0.0395374	0.00399313	CM	RNA
LTR	TXNDC12-AS1	0.000813302	0.473289	0.000563897	CM	RNA
LTR	BTF3L4	0.020748	0.600884	0.457757	CM	RNA
NonR	BTF3L4	-0.020748	0.600884	0.457757	CM	RNA
LTR	ZFYVE9	0.0296243	0.0185109	0.0415791	CM	RNA
NonR	ZFYVE9	-0.0296243	0.0185109	0.0415791	CM	RNA
LTR	CC2D1B	-0.00645959	0.600884	0.101093	CM	RNA
NonR	CC2D1B	0.00645959	0.600884	0.101093	CM	RNA
LTR	AL513218.1	0.00180314	0.257418	0.00125062	CM	RNA
NonR	AL513218.2	0.000349048	0.282059	0.000241971	CM	RNA
LTR	ORC1	0.00394795	0.382076	0.00449419	CM	RNA
NonR	ORC1	-0.00394795	0.382076	0.00449419	CM	RNA
LTR	PRPF38A	-0.0829606	0.108803	0.404963	CM	RNA
NonR	PRPF38A	0.0829606	0.108803	0.404963	CM	RNA
LTR	TUT4	-0.00109114	0.812526	0.60968	CM	RNA
NonR	TUT4	0.00109114	0.812526	0.60968	CM	RNA
LTR	GPX7	-0.0346917	0.417318	0.189451	CM	RNA
NonR	GPX7	0.0346917	0.417318	0.189451	CM	RNA
LTR	SHISAL2A	0.0392191	0.600884	0.243408	CM	RNA
NonR	SHISAL2A	-0.0392191	0.600884	0.243408	CM	RNA
LTR	COA7	0.000564174	0.729471	0.0101196	CM	RNA
NonR	COA7	-0.000564174	0.729471	0.0101196	CM	RNA
LTR	ZYG11B	-0.018137	0.739613	0.126627	CM	RNA
NonR	ZYG11B	0.018137	0.739613	0.126627	CM	RNA
LTR	ZYG11A	0.000607168	0.473289	0.000420945	CM	RNA
LTR	ECHDC2	-0.0145417	0.962258	0.285114	CM	RNA
NonR	ECHDC2	0.0145417	0.962258	0.285114	CM	RNA
LTR	SCP2	0.0380211	0.536199	0.892694	CM	RNA
NonR	SCP2	-0.0380211	0.536199	0.892694	CM	RNA
LTR	PODN	0.000171354	0.473289	0.00011878	CM	RNA
LTR	SLC1A7	0.00452779	0.0766988	0.00314335	CM	RNA
LTR	CPT2	-0.00371286	0.812526	0.0780235	CM	RNA
NonR	CPT2	0.00371286	0.812526	0.0780235	CM	RNA
LTR	AL606760.2	-0.000705998	0.743056	0.0016941	CM	RNA
NonR	AL606760.2	0.000705998	0.743056	0.0016941	CM	RNA
LTR	CZIB	0.0134081	0.812526	0.411259	CM	RNA
NonR	CZIB	-0.0134081	0.812526	0.411259	CM	RNA
LTR	AL606760.3	0.00219562	0.600884	0.0151222	CM	RNA
NonR	AL606760.3	-0.00219562	0.600884	0.0151222	CM	RNA
LTR	MAGOH	0.102362	0.314788	1.05659	CM	RNA
NonR	MAGOH	-0.102362	0.314788	1.05659	CM	RNA
LTR	AL606760.1	-0.00520609	1	0.00735598	CM	RNA
NonR	AL606760.1	0.00520609	1	0.00735598	CM	RNA
LTR	LRP8	-0.0155806	0.269848	0.0417977	CM	RNA
NonR	LRP8	0.0155806	0.269848	0.0417977	CM	RNA
LTR	AL355483.3	0.00148751	0.257418	0.0010316	CM	RNA
LTR	AL355483.1	-0.00240085	0.101204	0.00184567	CM	RNA
NonR	AL355483.1	0.00240085	0.101204	0.00184567	CM	RNA
LTR	LINC01771	0.00220252	0.886775	0.019207	CM	RNA
NonR	LINC01771	-0.00220252	0.886775	0.019207	CM	RNA
NonR	AC119428.2	0.000391975	0.282059	0.000271733	CM	RNA
LTR	LINC02812	-0.00882086	0.49426	0.0165036	CM	RNA
NonR	LINC02812	0.00882086	0.49426	0.0165036	CM	RNA
NonR	GLIS1	0.00298629	0.0978812	0.00207208	CM	RNA
LTR	NDC1	-0.0096417	0.669066	0.0551483	CM	RNA
NonR	NDC1	0.0096417	0.669066	0.0551483	CM	RNA
LTR	YIPF1	0.001683	0.962258	0.116289	CM	RNA
NonR	YIPF1	-0.001683	0.962258	0.116289	CM	RNA
LTR	HSPB11	0.0540913	0.886775	0.497865	CM	RNA
NonR	HSPB11	-0.0540913	0.886775	0.497865	CM	RNA
LTR	LRRC42	0.0234081	0.229535	0.0745525	CM	RNA
NonR	LRRC42	-0.0234081	0.229535	0.0745525	CM	RNA
LTR	TMEM59	0.0214735	0.886775	2.04041	CM	RNA
NonR	TMEM59	-0.0214735	0.886775	2.04041	CM	RNA
LTR	TCEANC2	-0.0209255	0.669066	0.075493	CM	RNA
NonR	TCEANC2	0.0209255	0.669066	0.075493	CM	RNA
LTR	CYB5RL	0.00395291	0.962258	0.0135139	CM	RNA
NonR	CYB5RL	-0.00395291	0.962258	0.0135139	CM	RNA
LTR	MRPL37	-0.0977928	0.269848	0.508605	CM	RNA
NonR	MRPL37	0.0977928	0.269848	0.508605	CM	RNA
LTR	SSBP3	0.093951	0.0185109	0.248602	CM	RNA
NonR	SSBP3	-0.093951	0.0185109	0.248602	CM	RNA
LTR	SSBP3-AS1	0.000134173	0.473289	9.30057e-05	CM	RNA
LTR	AL161644.1	-0.00247476	0.869818	0.00437474	CM	RNA
NonR	AL161644.1	0.00247476	0.869818	0.00437474	CM	RNA
LTR	ACOT11	-0.00341484	0.874061	0.00432861	CM	RNA
NonR	ACOT11	0.00341484	0.874061	0.00432861	CM	RNA
LTR	TTC4	0.0130145	0.269848	0.0872265	CM	RNA
NonR	TTC4	-0.0130145	0.269848	0.0872265	CM	RNA
LTR	PARS2	-0.00186545	0.649076	0.00667754	CM	RNA
NonR	PARS2	0.00186545	0.649076	0.00667754	CM	RNA
LTR	TTC22	0.0232475	0.055327	0.045746	CM	RNA
NonR	TTC22	-0.0232475	0.055327	0.045746	CM	RNA
LTR	LEXM	0.000139297	0.473289	9.65577e-05	CM	RNA
LTR	DHCR24	0.000163815	0.520708	0.00946199	CM	RNA
NonR	DHCR24	-0.000163815	0.520708	0.00946199	CM	RNA
NonR	TMEM61	0.00429515	0.282059	0.00298161	CM	RNA
LTR	BSND	0.000760432	0.473289	0.00052723	CM	RNA
LTR	USP24	0.0296483	0.314788	0.249929	CM	RNA
NonR	USP24	-0.0296483	0.314788	0.249929	CM	RNA
LTR	MIR4422HG	0.00461076	0.689404	0.004715	CM	RNA
NonR	MIR4422HG	-0.00461076	0.689404	0.004715	CM	RNA
LTR	DAB1	-0.0033983	0.836732	0.00803659	CM	RNA
NonR	DAB1	0.0033983	0.836732	0.00803659	CM	RNA
LTR	OMA1	-0.0593708	0.133073	0.157459	CM	RNA
NonR	OMA1	0.0593708	0.133073	0.157459	CM	RNA
LTR	MYSM1	0.0844277	0.108803	0.204006	CM	RNA
NonR	MYSM1	-0.0844277	0.108803	0.204006	CM	RNA
LTR	AL136985.3	0.000169947	0.473289	0.000117806	CM	RNA
LTR	JUN	0.690257	0.161251	15.3476	CM	RNA
NonR	JUN	-0.690257	0.161251	15.3476	CM	RNA
LTR	LINC01135	0.00812174	0.156034	0.0154608	CM	RNA
NonR	LINC01135	-0.00812174	0.156034	0.0154608	CM	RNA
LTR	AL136985.2	0.000621051	0.257418	0.000430573	CM	RNA
LTR	LINC02777	0.000808801	0.257418	0.000560775	CM	RNA
LTR	LINC01358	0.00628646	0.216791	0.00704221	CM	RNA
NonR	LINC01358	-0.00628646	0.216791	0.00704221	CM	RNA
LTR	AC093425.1	8.4995e-05	0.473289	5.89158e-05	CM	RNA
LTR	FGGY	0.0159234	0.107131	0.0316809	CM	RNA
NonR	FGGY	-0.0159234	0.107131	0.0316809	CM	RNA
LTR	HOOK1	0.0219189	0.305211	0.0508564	CM	RNA
NonR	HOOK1	-0.0219189	0.305211	0.0508564	CM	RNA
LTR	CYP2J2	-0.0037628	0.470748	0.00558838	CM	RNA
NonR	CYP2J2	0.0037628	0.470748	0.00558838	CM	RNA
LTR	NFIA	0.0251817	0.536199	0.087925	CM	RNA
NonR	NFIA	-0.0251817	0.536199	0.087925	CM	RNA
LTR	AC099791.4	0.000106661	0.473289	7.39347e-05	CM	RNA
LTR	TM2D1	-0.027202	0.739613	0.268084	CM	RNA
NonR	TM2D1	0.027202	0.739613	0.268084	CM	RNA
LTR	AC099791.2	0.0149912	0.0166627	0.0127661	CM	RNA
NonR	AC099791.2	-0.0149912	0.0166627	0.0127661	CM	RNA
LTR	PATJ	0.0225817	0.812526	0.236193	CM	RNA
NonR	PATJ	-0.0225817	0.812526	0.236193	CM	RNA
LTR	L1TD1	0.000680375	0.473289	0.000471711	CM	RNA
NonR	KANK4	0.00326324	0.282059	0.00226447	CM	RNA
LTR	USP1	-0.0444932	0.269848	0.486551	CM	RNA
NonR	USP1	0.0444932	0.269848	0.486551	CM	RNA
LTR	DOCK7	0.01167	0.417318	0.039687	CM	RNA
NonR	DOCK7	-0.01167	0.417318	0.039687	CM	RNA
LTR	AC103923.1	0.00013556	0.473289	9.39671e-05	CM	RNA
LTR	ATG4C	0.0270709	0.0702386	0.0782389	CM	RNA
NonR	ATG4C	-0.0270709	0.0702386	0.0782389	CM	RNA
LTR	ALG6	-0.00667114	0.962258	0.10672	CM	RNA
NonR	ALG6	0.00667114	0.962258	0.10672	CM	RNA
LTR	ITGB3BP	0.0239541	0.161251	0.102044	CM	RNA
NonR	ITGB3BP	-0.0239541	0.161251	0.102044	CM	RNA
LTR	EFCAB7	0.0317866	0.0568878	0.0475127	CM	RNA
NonR	EFCAB7	-0.0317866	0.0568878	0.0475127	CM	RNA
LTR	DLEU2L	-0.00964965	0.586823	0.0131671	CM	RNA
NonR	DLEU2L	0.00964965	0.586823	0.0131671	CM	RNA
LTR	PGM1	0.0327584	0.812526	0.280631	CM	RNA
NonR	PGM1	-0.0327584	0.812526	0.280631	CM	RNA
LTR	ROR1	0.000699899	0.257418	0.000485251	CM	RNA
LTR	CACHD1	0.00351475	0.930579	0.00271385	CM	RNA
NonR	CACHD1	-0.00351475	0.930579	0.00271385	CM	RNA
LTR	RAVER2	0.000337082	1	0.0106312	CM	RNA
NonR	RAVER2	-0.000337082	1	0.0106312	CM	RNA
LTR	JAK1	0.0549203	0.812526	3.14388	CM	RNA
NonR	JAK1	-0.0549203	0.812526	3.14388	CM	RNA
LTR	LINC01359	0.00445109	0.142315	0.00309002	CM	RNA
LTR	AL357078.2	8.51256e-05	0.473289	5.90063e-05	CM	RNA
LTR	AK4	0.0010682	0.607354	0.00220322	CM	RNA
NonR	AK4	-0.0010682	0.607354	0.00220322	CM	RNA
LTR	DNAJC6	0.00630955	0.212431	0.0109728	CM	RNA
NonR	DNAJC6	-0.00630955	0.212431	0.0109728	CM	RNA
LTR	LEPROT	0.0333718	0.229535	0.253088	CM	RNA
NonR	LEPROT	-0.0333718	0.229535	0.253088	CM	RNA
LTR	LEPR	0.0163078	0.186599	0.0234916	CM	RNA
NonR	LEPR	-0.0163078	0.186599	0.0234916	CM	RNA
LTR	AC119800.1	0.00258698	0.142315	0.00179477	CM	RNA
LTR	PDE4B	-0.0436778	0.669066	0.761308	CM	RNA
NonR	PDE4B	0.0436778	0.669066	0.761308	CM	RNA
LTR	WDR78	0.00499664	0.172209	0.00654419	CM	RNA
NonR	WDR78	-0.00499664	0.172209	0.00654419	CM	RNA
LTR	MIER1	0.0238069	0.600884	0.746444	CM	RNA
NonR	MIER1	-0.0238069	0.600884	0.746444	CM	RNA
LTR	SLC35D1	0.000179583	0.812526	0.0479151	CM	RNA
NonR	SLC35D1	-0.000179583	0.812526	0.0479151	CM	RNA
LTR	IL23R	-7.21687e-05	0.743079	0.00320559	CM	RNA
NonR	IL23R	7.21687e-05	0.743079	0.00320559	CM	RNA
LTR	IL12RB2	-0.00416982	0.731089	0.0167489	CM	RNA
NonR	IL12RB2	0.00416982	0.731089	0.0167489	CM	RNA
LTR	SERBP1	-0.0217257	0.600884	2.0457	CM	RNA
NonR	SERBP1	0.0217257	0.600884	2.0457	CM	RNA
LTR	GADD45A	0.133742	0.0878239	0.243309	CM	RNA
NonR	GADD45A	-0.133742	0.0878239	0.243309	CM	RNA
LTR	DEPDC1	0.00130008	0.257418	0.000901552	CM	RNA
LTR	LRRC7	-0.00237985	0.941519	0.001855	CM	RNA
NonR	LRRC7	0.00237985	0.941519	0.001855	CM	RNA
LTR	LRRC40	-0.018151	0.962258	0.0976256	CM	RNA
NonR	LRRC40	0.018151	0.962258	0.0976256	CM	RNA
LTR	SRSF11	0.039286	0.417318	1.46392	CM	RNA
NonR	SRSF11	-0.039286	0.417318	1.46392	CM	RNA
LTR	ANKRD13C	0.0327065	0.600884	0.215662	CM	RNA
NonR	ANKRD13C	-0.0327065	0.600884	0.215662	CM	RNA
LTR	HHLA3	0.00599543	0.669066	0.0973046	CM	RNA
NonR	HHLA3	-0.00599543	0.669066	0.0973046	CM	RNA
LTR	CTH	0.0254823	0.0357753	0.0324094	CM	RNA
NonR	CTH	-0.0254823	0.0357753	0.0324094	CM	RNA
LTR	PTGER3	0.00552315	1	0.00968123	CM	RNA
NonR	PTGER3	-0.00552315	1	0.00968123	CM	RNA
LTR	ZRANB2-AS1	0.000771719	1	0.00135204	CM	RNA
NonR	ZRANB2-AS1	-0.000771719	1	0.00135204	CM	RNA
LTR	ZRANB2	0.0305166	0.669066	0.699463	CM	RNA
NonR	ZRANB2	-0.0305166	0.669066	0.699463	CM	RNA
LTR	ZRANB2-AS2	0.000762513	0.439652	0.00391691	CM	RNA
NonR	ZRANB2-AS2	-0.000762513	0.439652	0.00391691	CM	RNA
LTR	LRRIQ3	-0.00440232	0.343307	0.0126922	CM	RNA
NonR	LRRIQ3	0.00440232	0.343307	0.0126922	CM	RNA
LTR	FPGT	0.00672088	0.696093	0.0348286	CM	RNA
NonR	FPGT	-0.00672088	0.696093	0.0348286	CM	RNA
LTR	TNNI3K	0.00126242	0.473289	0.000875424	CM	RNA
LTR	ERICH3	0.00120698	0.473289	0.000836962	CM	RNA
LTR	AC135803.1	0.000254516	0.473289	0.000176433	CM	RNA
LTR	CRYZ	-0.00552966	0.962258	0.183237	CM	RNA
NonR	CRYZ	0.00552966	0.962258	0.183237	CM	RNA
LTR	TYW3	0.0776473	0.0135747	0.222868	CM	RNA
NonR	TYW3	-0.0776473	0.0135747	0.222868	CM	RNA
LTR	ACADM	0.0376553	0.600884	0.302525	CM	RNA
NonR	ACADM	-0.0376553	0.600884	0.302525	CM	RNA
LTR	RABGGTB	0.126409	0.0249897	0.474283	CM	RNA
NonR	RABGGTB	-0.126409	0.0249897	0.474283	CM	RNA
NonR	MSH4	0.00189083	0.282059	0.00131148	CM	RNA
LTR	ST6GALNAC3	-0.000422726	0.844074	0.00164258	CM	RNA
NonR	ST6GALNAC3	0.000422726	0.844074	0.00164258	CM	RNA
LTR	ST6GALNAC5	-0.0014153	0.378678	0.00185825	CM	RNA
NonR	ST6GALNAC5	0.0014153	0.378678	0.00185825	CM	RNA
LTR	PIGK	0.0239497	0.474702	0.182096	CM	RNA
NonR	PIGK	-0.0239497	0.474702	0.182096	CM	RNA
LTR	AK5	0.0239886	0.193233	0.0670336	CM	RNA
NonR	AK5	-0.0239886	0.193233	0.0670336	CM	RNA
LTR	AC093575.1	-0.00327415	0.457946	0.00431634	CM	RNA
NonR	AC093575.1	0.00327415	0.457946	0.00431634	CM	RNA
LTR	AC118549.1	0.0319364	0.536199	0.203407	CM	RNA
NonR	AC118549.1	-0.0319364	0.536199	0.203407	CM	RNA
LTR	USP33	0.0335224	0.417318	0.411173	CM	RNA
NonR	USP33	-0.0335224	0.417318	0.411173	CM	RNA
LTR	MIGA1	0.0826461	0.0430893	0.178636	CM	RNA
NonR	MIGA1	-0.0826461	0.0430893	0.178636	CM	RNA
LTR	NEXN	-0.0293978	0.68023	0.0248637	CM	RNA
NonR	NEXN	0.0293978	0.68023	0.0248637	CM	RNA
LTR	FUBP1	0.0513441	0.536199	0.542277	CM	RNA
NonR	FUBP1	-0.0513441	0.536199	0.542277	CM	RNA
LTR	DNAJB4	0.0308409	0.0568878	0.0561222	CM	RNA
NonR	DNAJB4	-0.0308409	0.0568878	0.0561222	CM	RNA
LTR	GIPC2	-0.00109505	0.903619	0.00138347	CM	RNA
NonR	GIPC2	0.00109505	0.903619	0.00138347	CM	RNA
LTR	AC103591.3	0.000756428	0.536199	0.115351	CM	RNA
NonR	AC103591.3	-0.000756428	0.536199	0.115351	CM	RNA
LTR	IFI44L	0.0190963	1	0.0951448	CM	RNA
NonR	IFI44L	-0.0190963	1	0.0951448	CM	RNA
LTR	IFI44	0.0525186	0.133073	0.13243	CM	RNA
NonR	IFI44	-0.0525186	0.133073	0.13243	CM	RNA
LTR	LINC01362	-0.000163633	0.930579	0.000510597	CM	RNA
NonR	LINC01362	0.000163633	0.930579	0.000510597	CM	RNA
LTR	LINC01725	0.00893269	0.960597	0.0129833	CM	RNA
NonR	LINC01725	-0.00893269	0.960597	0.0129833	CM	RNA
LTR	TTLL7	-0.00400605	0.920541	0.0134326	CM	RNA
NonR	TTLL7	0.00400605	0.920541	0.0134326	CM	RNA
LTR	AL359504.2	0.00275744	0.729471	0.0123101	CM	RNA
NonR	AL359504.2	-0.00275744	0.729471	0.0123101	CM	RNA
LTR	PRKACB	0.0306455	0.536199	0.75867	CM	RNA
NonR	PRKACB	-0.0306455	0.536199	0.75867	CM	RNA
LTR	SAMD13	0.00105013	0.257418	0.000728161	CM	RNA
LTR	RPF1	0.0118976	0.600884	0.245729	CM	RNA
NonR	RPF1	-0.0118976	0.600884	0.245729	CM	RNA
LTR	GNG5	-0.032091	0.812526	1.7293	CM	RNA
NonR	GNG5	0.032091	0.812526	1.7293	CM	RNA
LTR	SPATA1	-0.00157395	0.844307	0.008986	CM	RNA
NonR	SPATA1	0.00157395	0.844307	0.008986	CM	RNA
LTR	CTBS	0.0758706	0.0330111	0.363589	CM	RNA
NonR	CTBS	-0.0758706	0.0330111	0.363589	CM	RNA
LTR	AL359762.1	-0.000270009	0.646282	0.00201472	CM	RNA
NonR	AL359762.1	0.000270009	0.646282	0.00201472	CM	RNA
LTR	SSX2IP	0.0337208	0.222229	0.0629913	CM	RNA
NonR	SSX2IP	-0.0337208	0.222229	0.0629913	CM	RNA
LTR	LPAR3	0.00195654	0.729471	0.0178645	CM	RNA
NonR	LPAR3	-0.00195654	0.729471	0.0178645	CM	RNA
LTR	MCOLN2	0.0504883	0.600884	0.160252	CM	RNA
NonR	MCOLN2	-0.0504883	0.600884	0.160252	CM	RNA
LTR	WDR63	0.0180614	0.117025	0.0153668	CM	RNA
NonR	WDR63	-0.0180614	0.117025	0.0153668	CM	RNA
LTR	MCOLN3	0.0141587	0.106485	0.020546	CM	RNA
NonR	MCOLN3	-0.0141587	0.106485	0.020546	CM	RNA
LTR	SYDE2	-0.0102953	1	0.0649095	CM	RNA
NonR	SYDE2	0.0102953	1	0.0649095	CM	RNA
LTR	C1orf52	0.0723636	0.161251	0.345004	CM	RNA
NonR	C1orf52	-0.0723636	0.161251	0.345004	CM	RNA
LTR	BCL10	-0.0254791	0.314788	0.308462	CM	RNA
NonR	BCL10	0.0254791	0.314788	0.308462	CM	RNA
LTR	AL078459.1	0.00259824	0.396495	0.00696399	CM	RNA
NonR	AL078459.1	-0.00259824	0.396495	0.00696399	CM	RNA
LTR	DDAH1	0.00140254	0.473289	0.00097264	CM	RNA
LTR	ZNHIT6	0.00752225	0.962258	0.14997	CM	RNA
NonR	ZNHIT6	-0.00752225	0.962258	0.14997	CM	RNA
LTR	COL24A1	-0.00165588	0.304393	0.00129338	CM	RNA
NonR	COL24A1	0.00165588	0.304393	0.00129338	CM	RNA
LTR	LINC02795	0.000439284	0.257418	0.000304535	CM	RNA
LTR	ODF2L	0.00436133	0.812526	0.574941	CM	RNA
NonR	ODF2L	-0.00436133	0.812526	0.574941	CM	RNA
LTR	AL049597.2	0.00913068	0.520708	0.0144371	CM	RNA
NonR	AL049597.2	-0.00913068	0.520708	0.0144371	CM	RNA
LTR	SH3GLB1	0.00882531	0.739613	0.545741	CM	RNA
NonR	SH3GLB1	-0.00882531	0.739613	0.545741	CM	RNA
LTR	SELENOF	0.0194961	0.536199	1.38554	CM	RNA
NonR	SELENOF	-0.0194961	0.536199	1.38554	CM	RNA
LTR	HS2ST1	0.0088345	0.962258	0.119526	CM	RNA
NonR	HS2ST1	-0.0088345	0.962258	0.119526	CM	RNA
LTR	LINC01140	0.000410102	0.257418	0.000284301	CM	RNA
LTR	LMO4	0.0175788	0.812526	0.387365	CM	RNA
NonR	LMO4	-0.0175788	0.812526	0.387365	CM	RNA
LTR	LINC01364	0.000939578	0.473289	0.000651478	CM	RNA
NonR	PKN2-AS1	0.0017392	0.282059	0.00120625	CM	RNA
LTR	PKN2	0.079567	0.133073	0.246836	CM	RNA
NonR	PKN2	-0.079567	0.133073	0.246836	CM	RNA
LTR	GTF2B	0.111216	0.108803	0.503623	CM	RNA
NonR	GTF2B	-0.111216	0.108803	0.503623	CM	RNA
LTR	KYAT3	0.0599604	0.00678733	0.129709	CM	RNA
NonR	KYAT3	-0.0599604	0.00678733	0.129709	CM	RNA
LTR	RBMXL1	0.0279834	0.363842	0.187877	CM	RNA
NonR	RBMXL1	-0.0279834	0.363842	0.187877	CM	RNA
LTR	GBP3	0.02198	0.669066	0.194565	CM	RNA
NonR	GBP3	-0.02198	0.669066	0.194565	CM	RNA
LTR	GBP1	-0.153979	0.193233	0.582563	CM	RNA
NonR	GBP1	0.153979	0.193233	0.582563	CM	RNA
LTR	GBP2	-0.0979803	0.474702	0.974507	CM	RNA
NonR	GBP2	0.0979803	0.474702	0.974507	CM	RNA
LTR	GBP4	-0.0387485	0.739613	0.651537	CM	RNA
NonR	GBP4	0.0387485	0.739613	0.651537	CM	RNA
LTR	AC099063.4	-0.0205604	0.379483	0.0562229	CM	RNA
NonR	AC099063.4	0.0205604	0.379483	0.0562229	CM	RNA
LTR	GBP5	0.0369347	0.962258	0.936041	CM	RNA
NonR	GBP5	-0.0369347	0.962258	0.936041	CM	RNA
LTR	AC099063.1	-0.00182885	0.304393	0.00137626	CM	RNA
NonR	AC099063.1	0.00182885	0.304393	0.00137626	CM	RNA
LTR	GBP6	0.000418356	0.431228	0.00153025	CM	RNA
NonR	GBP6	-0.000418356	0.431228	0.00153025	CM	RNA
LTR	AL596214.1	-0.00974031	0.80042	0.0108713	CM	RNA
NonR	AL596214.1	0.00974031	0.80042	0.0108713	CM	RNA
LTR	LRRC8B	0.033211	0.133073	0.0823779	CM	RNA
NonR	LRRC8B	-0.033211	0.133073	0.0823779	CM	RNA
LTR	LRRC8C-DT	-0.0514855	0.055327	0.120137	CM	RNA
NonR	LRRC8C-DT	0.0514855	0.055327	0.120137	CM	RNA
LTR	LRRC8C	-0.0282497	0.739613	0.374553	CM	RNA
NonR	LRRC8C	0.0282497	0.739613	0.374553	CM	RNA
LTR	AC099568.1	0.000829395	0.473289	0.000575058	CM	RNA
LTR	AC099568.2	0.00302611	0.140211	0.00323208	CM	RNA
NonR	AC099568.2	-0.00302611	0.140211	0.00323208	CM	RNA
LTR	LRRC8D	-0.0190436	0.474702	0.242604	CM	RNA
NonR	LRRC8D	0.0190436	0.474702	0.242604	CM	RNA
LTR	ZNF326	0.0598654	0.0878239	0.256058	CM	RNA
NonR	ZNF326	-0.0598654	0.0878239	0.256058	CM	RNA
LTR	LINC02609	0.00500092	0.30335	0.00490977	CM	RNA
NonR	LINC02609	-0.00500092	0.30335	0.00490977	CM	RNA
LTR	AC091614.1	0.000344459	0.473289	0.000238789	CM	RNA
LTR	ZNF644	-0.0040311	0.886775	0.44011	CM	RNA
NonR	ZNF644	0.0040311	0.886775	0.44011	CM	RNA
LTR	CDC7	0.0331765	0.0249897	0.0491029	CM	RNA
NonR	CDC7	-0.0331765	0.0249897	0.0491029	CM	RNA
LTR	TGFBR3	0.0945962	0.269848	0.308758	CM	RNA
NonR	TGFBR3	-0.0945962	0.269848	0.308758	CM	RNA
LTR	EPHX4	0.00154534	0.903619	0.00239966	CM	RNA
NonR	EPHX4	-0.00154534	0.903619	0.00239966	CM	RNA
NonR	SETSIP	0.0011969	0.282059	0.000829971	CM	RNA
LTR	BTBD8	0.0106194	0.216791	0.01895	CM	RNA
NonR	BTBD8	-0.0106194	0.216791	0.01895	CM	RNA
LTR	GLMN	0.0378716	0.0878239	0.102781	CM	RNA
NonR	GLMN	-0.0378716	0.0878239	0.102781	CM	RNA
LTR	RPAP2	0.0440819	0.314788	0.254857	CM	RNA
NonR	RPAP2	-0.0440819	0.314788	0.254857	CM	RNA
LTR	GFI1	0.0297878	0.474702	0.0675052	CM	RNA
NonR	GFI1	-0.0297878	0.474702	0.0675052	CM	RNA
LTR	EVI5	-0.00748155	1	0.0109945	CM	RNA
NonR	EVI5	0.00748155	1	0.0109945	CM	RNA
LTR	RPL5	-0.0578082	0.536199	39.135	CM	RNA
NonR	RPL5	0.0578082	0.536199	39.135	CM	RNA
LTR	DIPK1A	0.0418572	0.108803	0.182932	CM	RNA
NonR	DIPK1A	-0.0418572	0.108803	0.182932	CM	RNA
LTR	AC093577.1	0.000366719	1	0.00120272	CM	RNA
NonR	AC093577.1	-0.000366719	1	0.00120272	CM	RNA
LTR	MTF2	0.0453832	0.314788	0.322194	CM	RNA
NonR	MTF2	-0.0453832	0.314788	0.322194	CM	RNA
LTR	TMED5	-0.0486096	0.229535	0.579582	CM	RNA
NonR	TMED5	0.0486096	0.229535	0.579582	CM	RNA
LTR	CCDC18	-0.0415303	0.0878239	0.143929	CM	RNA
NonR	CCDC18	0.0415303	0.0878239	0.143929	CM	RNA
LTR	CCDC18-AS1	0.0757871	0.269848	0.531632	CM	RNA
NonR	CCDC18-AS1	-0.0757871	0.269848	0.531632	CM	RNA
LTR	DR1	0.0383343	0.669066	0.544511	CM	RNA
NonR	DR1	-0.0383343	0.669066	0.544511	CM	RNA
LTR	FNBP1L	0.00411204	0.617946	0.00711915	CM	RNA
NonR	FNBP1L	-0.00411204	0.617946	0.00711915	CM	RNA
LTR	BCAR3	0.00679471	0.304319	0.0122655	CM	RNA
NonR	BCAR3	-0.00679471	0.304319	0.0122655	CM	RNA
LTR	AL049796.1	0.00218841	0.369088	0.00302684	CM	RNA
NonR	AL049796.1	-0.00218841	0.369088	0.00302684	CM	RNA
LTR	DNTTIP2	0.121708	0.133073	0.667284	CM	RNA
NonR	DNTTIP2	-0.121708	0.133073	0.667284	CM	RNA
LTR	GCLM	0.0557553	0.314788	0.235248	CM	RNA
NonR	GCLM	-0.0557553	0.314788	0.235248	CM	RNA
LTR	AC118469.2	0.00403606	0.230531	0.00520956	CM	RNA
NonR	AC118469.2	-0.00403606	0.230531	0.00520956	CM	RNA
LTR	ABCD3	0.0238366	0.193233	0.128963	CM	RNA
NonR	ABCD3	-0.0238366	0.193233	0.128963	CM	RNA
LTR	SLC44A3	0.00478226	0.186549	0.00515954	CM	RNA
NonR	SLC44A3	-0.00478226	0.186549	0.00515954	CM	RNA
LTR	CNN3	-0.00141658	0.959676	0.00773135	CM	RNA
NonR	CNN3	0.00141658	0.959676	0.00773135	CM	RNA
LTR	AC105942.1	0.00521384	0.12318	0.00389151	CM	RNA
NonR	AC105942.1	-0.00521384	0.12318	0.00389151	CM	RNA
LTR	ALG14	-0.025918	0.108803	0.0879052	CM	RNA
NonR	ALG14	0.025918	0.108803	0.0879052	CM	RNA
LTR	TLCD4	-0.000385444	1	0.00132359	CM	RNA
NonR	TLCD4	0.000385444	1	0.00132359	CM	RNA
LTR	AC092802.1	0.00199549	0.607354	0.00320361	CM	RNA
NonR	AC092802.1	-0.00199549	0.607354	0.00320361	CM	RNA
LTR	RWDD3	-0.00555074	0.739613	0.407939	CM	RNA
NonR	RWDD3	0.00555074	0.739613	0.407939	CM	RNA
NonR	AC092802.4	0.00110567	0.282059	0.000766688	CM	RNA
LTR	PTBP2	-0.0017253	0.536199	0.0452642	CM	RNA
NonR	PTBP2	0.0017253	0.536199	0.0452642	CM	RNA
LTR	DPYD	0.0453857	0.474702	0.505367	CM	RNA
NonR	DPYD	-0.0453857	0.474702	0.505367	CM	RNA
NonR	DPYD-AS1	0.00133903	0.282059	0.000928572	CM	RNA
LTR	DPYD-IT1	-0.000797268	0.49218	0.00339754	CM	RNA
NonR	DPYD-IT1	0.000797268	0.49218	0.00339754	CM	RNA
LTR	SNX7	-0.0100801	0.255832	0.0142223	CM	RNA
NonR	SNX7	0.0100801	0.255832	0.0142223	CM	RNA
LTR	FRRS1	0.00117286	0.142315	0.000813294	CM	RNA
LTR	AGL	0.011547	0.229535	0.0752046	CM	RNA
NonR	AGL	-0.011547	0.229535	0.0752046	CM	RNA
LTR	AC118553.1	0.00415852	0.520708	0.008934	CM	RNA
NonR	AC118553.1	-0.00415852	0.520708	0.008934	CM	RNA
LTR	SLC35A3	0.0489158	0.133073	0.138676	CM	RNA
NonR	SLC35A3	-0.0489158	0.133073	0.138676	CM	RNA
LTR	MFSD14A	0.0337169	0.314788	0.443864	CM	RNA
NonR	MFSD14A	-0.0337169	0.314788	0.443864	CM	RNA
LTR	SASS6	0.0325212	0.314788	0.0897223	CM	RNA
NonR	SASS6	-0.0325212	0.314788	0.0897223	CM	RNA
LTR	TRMT13	0.0174331	0.739613	0.10939	CM	RNA
NonR	TRMT13	-0.0174331	0.739613	0.10939	CM	RNA
LTR	LRRC39	0.00440267	0.903619	0.00474819	CM	RNA
NonR	LRRC39	-0.00440267	0.903619	0.00474819	CM	RNA
LTR	DBT	0.00905015	0.417318	0.0422952	CM	RNA
NonR	DBT	-0.00905015	0.417318	0.0422952	CM	RNA
LTR	AL445928.2	-0.000417949	0.431228	0.00139467	CM	RNA
NonR	AL445928.2	0.000417949	0.431228	0.00139467	CM	RNA
LTR	RTCA-AS1	0.00840764	0.171595	0.0179304	CM	RNA
NonR	RTCA-AS1	-0.00840764	0.171595	0.0179304	CM	RNA
LTR	RTCA	-0.0483304	0.417318	0.308364	CM	RNA
NonR	RTCA	0.0483304	0.417318	0.308364	CM	RNA
LTR	CDC14A	0.0981145	0.193233	0.492297	CM	RNA
NonR	CDC14A	-0.0981145	0.193233	0.492297	CM	RNA
LTR	AL589990.1	0.00323084	0.0766988	0.00224196	CM	RNA
NonR	GPR88	0.00197224	0.282059	0.00136799	CM	RNA
LTR	VCAM1	0.0260319	0.68023	0.0307001	CM	RNA
NonR	VCAM1	-0.0260319	0.68023	0.0307001	CM	RNA
LTR	EXTL2	0.00189483	0.806082	0.0110851	CM	RNA
NonR	EXTL2	-0.00189483	0.806082	0.0110851	CM	RNA
LTR	AC104506.1	0.0100154	0.590532	0.0279032	CM	RNA
NonR	AC104506.1	-0.0100154	0.590532	0.0279032	CM	RNA
LTR	SLC30A7	0.0514172	0.536199	0.266485	CM	RNA
NonR	SLC30A7	-0.0514172	0.536199	0.266485	CM	RNA
LTR	DPH5	-0.0313277	0.108803	0.248448	CM	RNA
NonR	DPH5	0.0313277	0.108803	0.248448	CM	RNA
LTR	AC093157.2	-0.00118928	0.646282	0.00142242	CM	RNA
NonR	AC093157.2	0.00118928	0.646282	0.00142242	CM	RNA
LTR	AC093157.1	0.0742648	0.055327	0.149489	CM	RNA
NonR	AC093157.1	-0.0742648	0.055327	0.149489	CM	RNA
LTR	AL109741.1	-0.00498912	0.474702	0.0644031	CM	RNA
NonR	AL109741.1	0.00498912	0.474702	0.0644031	CM	RNA
LTR	S1PR1	0.0472617	0.886775	1.38603	CM	RNA
NonR	S1PR1	-0.0472617	0.886775	1.38603	CM	RNA
LTR	LINC01709	0.000376446	0.473289	0.000260967	CM	RNA
LTR	RNPC3	0.107077	0.0249897	0.363502	CM	RNA
NonR	RNPC3	-0.107077	0.0249897	0.363502	CM	RNA
LTR	AMY2B	-0.00179275	0.806082	0.0179011	CM	RNA
NonR	AMY2B	0.00179275	0.806082	0.0179011	CM	RNA
LTR	PRMT6	0.00353661	0.812526	0.0607842	CM	RNA
NonR	PRMT6	-0.00353661	0.812526	0.0607842	CM	RNA
LTR	VAV3	0.022591	0.600884	0.104564	CM	RNA
NonR	VAV3	-0.022591	0.600884	0.104564	CM	RNA
[truncated: 293,227+ more rows]

## Sheet: Supplementary Table 8
Transcription Factor	Associated to	Reported in	Reference
ZXDB	NonR	Cooperates with CIITA to promote transcription of MHC class I and MHC class II genes.	ZXDB - Zinc finger X-linked protein ZXDB - Homo sapiens (Human) | UniProtKB | UniProt
ZNF467	NonR	Part of a prognostic gene signature to predict immune infiltration and outcome in patients with prostate cancer; Involved in regultion of the Wnt signaling pathway	Shao N, Tang H, Mi Y, Zhu Y, Wan F, Ye D. A novel gene signature to predict immune infiltration and outcome in patients with prostate cancer. Oncoimmunology. 2020 Jun 1;9(1):1762473. doi: 10.1080/2162402X.2020.1762473. PMID: 32923125; PMCID: and You, L., Chen, L., Pan, L., Gu, W. S., & Chen, J. Y. (2015). Zinc finger protein 467 regulates Wnt signaling by modulating the expression of sclerostin i…
IRF2	NonR	"IRF2 is a foundational feedback molecule that redirects IFN signals to suppress T cell responses and represents a potential target to enhance cancer control."	Lukhele, S., Rabbo, D. A., Guo, M., Shen, J., Elsaesser, H. J., Quevedo, R., Carew, M., Gadalla, R., Snell, L. M., Mahesh, L., Ciudad, M. T., Snow, B. E., You-Ten, A., Haight, J., Wakeham, A., Ohashi, P. S., Mak, T. W., Cui, W., McGaha, T. L., & Brooks, D. G. (2022). The transcription factor IRF2 drives interferon-mediated CD8+ T cell exhaustion to restrict anti-tumor immunity. Immunity, 55(12), …
ZBTB45	NonR	ZBTB family is linked to effector function regulation of T cells	Cheng ZY, He TT, Gao XM, Zhao Y, Wang J. ZBTB Transcription Factors: Key Regulators of the Development, Differentiation and Effector Function of T Cells. Front Immunol. 2021 Jul 19;12:713294. doi: 10.3389/fimmu.2021.713294. PMID: 34349770; PMCID: PMC8326903.
JDP2	LTR	Regulated AhR promoter activity (see row 18); JDP2 regulates prosurvival signaling through direct transcriptional regulation of MCL1	Wuputra, K., Tsai, MH., Kato, K. et al. Jdp2 is a spatiotemporal transcriptional activator of the AhR via the Nrf2 gene battery. Inflamm Regener 43, 42 (2023). https://doi.org/10.1186/s41232-023-00290-6, Mansour MR, He S, Li Z, Lobbardi R, Abraham BJ, Hug C, Rahman S, Leon TE, Kuang YY, Zimmerman MW, Blonquist T, Gjini E, Gutierrez A, Tang Q, Garcia-Perez L, Pike-Overzet K, Anders L, Berezovskaya…
RARA	LTR	Involved in regulation of apopotsis of T lymphocytes	Szondy, Z., Reichert, U., & Fésüs, L. (1998). Retinoic acids regulate apoptosis of T lymphocytes through an interplay between RAR and RXR receptors. Cell death and differentiation, 5(1), 4–10. https://doi.org/10.1038/sj.cdd.4400313
GATA6	LTR	NA	NA
ATF3	LTR	Several regulatory roles including regulation of cytokine production	Jadhav, K., & Zhang, Y. (2017). Activating transcription factor 3 in immune response and metabolic regulation. Liver research (Beijing, China), 1(2), 96–102. https://doi.org/10.1016/j.livres.2017.08.001; Thompson MR, Xu D, Williams BR. ATF3 transcription factor and its emerging roles in immunity and cancer. J Mol Med (Berl). 2009 Nov;87(11):1053-60. doi: 10.1007/s00109-009-0520-x. Epub 2009 Aug 2…
CREB1	LTR	Part of Notch2 signaling promoting T cell cytoxtoxicity	Maekawa, Y., Minato, Y., Ishifune, C., Kurihara, T., Kitamura, A., Kojima, H., Yagita, H., Sakata-Yanagimoto, M., Saito, T., Taniuchi, I., Chiba, S., Sone, S., & Yasutomo, K. (2008). Notch2 integrates signaling by the transcription factors RBP-J and CREB1 to promote T cell cytotoxicity. Nature immunology, 9(10), 1140–1147. https://doi.org/10.1038/ni.1649
HOXB2	LTR	NA	NA
RELB	LTR	Part of NfkappaB signaling	Daniels, M. A., Luera, D., & Teixeiro, E. (2023). NFκB signaling in T cell memory. Frontiers in immunology, 14, 1129191. https://doi.org/10.3389/fimmu.2023.1129191
PBX3	LTR	Reported to be differentially expressed in T cell exhaustion processes	Wherry, E. J., Ha, S. J., Kaech, S. M., Haining, W. N., Sarkar, S., Kalia, V., Subramaniam, S., Blattman, J. N., Barber, D. L., & Ahmed, R. (2007). Molecular signature of CD8+ T cell exhaustion during chronic viral infection. Immunity, 27(4), 670–684. https://doi.org/10.1016/j.immuni.2007.09.006
IRF8	LTR	Essential factor in T cell differentiation	Miyagawa, F., Zhang, H., Terunuma, A., Ozato, K., Tagaya, Y., & Katz, S. I. (2012). Interferon regulatory factor 8 integrates T-cell receptor and cytokine-signaling pathways and drives effector differentiation of CD8 T cells. Proceedings of the National Academy of Sciences of the United States of America, 109(30), 12123–12128. https://doi.org/10.1073/pnas.1201453109
IKZF2 (TF Helios)	LTR	Significant roles in T cell regulation in response to TCR and cytokine stimulation	Hetemäki, I., Arstila, T. P., & Kekäläinen, E. (2025). Helios-Illuminating the way for lymphocyte self-control. Immunology, 174(1), 17–29. https://doi.org/10.1111/imm.13866
RORC	LTR	Required for T cell survival	Sun, Z., Unutmaz, D., Zou, Y. R., Sunshine, M. J., Pierani, A., Brenner-Morton, S., Mebius, R. E., & Littman, D. R. (2000). Requirement for RORgamma in thymocyte survival and lymphoid organ development. Science (New York, N.Y.), 288(5475), 2369–2373. https://doi.org/10.1126/science.288.5475.2369
PBX4	LTR	Suggested to regulate T cell receptor signaling pathway, T cell activation, and αβ T cell differentiation	Liu, C., Omilusik, K., Toma, C., Kurd, N. S., Chang, J. T., Goldrath, A. W., & Wang, W. (2022). Systems-level identification of key transcription factors in immune cell specification. PLoS computational biology, 18(9), e1010116. https://doi.org/10.1371/journal.pcbi.1010116
AHR	LTR	Promotes resident memory CD8+ T cell differentiation and function	Dean, J. W., Helm, E. Y., Fu, Z., Xiong, L., Sun, N., Oliff, K. N., Muehlbauer, M., Avram, D., & Zhou, L. (2023). The aryl hydrocarbon receptor cell intrinsically promotes resident memory CD8+ T cell differentiation and function. Cell reports, 42(1), 111963. https://doi.org/10.1016/j.celrep.2022.111963

## Sheet: Supplementary Table 9
ID	Description	setSize	enrichmentScore	NES	pvalue	p.adjust	qvalue	rank	leading_edge	core_enrichment
hsa04620	Toll-like receptor signaling pathway	91	0.599371	1.83079	5.42658e-06	0.000941512	0.00084826	2821	tags=30%, list=16%, signal=25%	CCL3L1/IL1B/CCL4L2/CXCL8/CD14/TLR4/TLR8/TLR7/FOS/TNF/CCL4/IL12A/CTSK/NFKBIA/AKT3/MAPK12/JUN/TLR6/IFNB1/MAPK10/CD80/CASP8/MAP3K8/IL6/TLR2/PIK3R1/IRF5
hsa04064	NF-kappa B signaling pathway	97	0.584298	1.7905	5.42658e-06	0.000941512	0.00084826	2064	tags=27%, list=12%, signal=24%	IL1B/CCL4L2/CXCL8/SYK/BLNK/CD14/GADD45G/TLR4/CXCL3/TNFSF11/IL1R1/TNF/PLAU/TNFSF13B/CD40LG/PTGS2/CCL4/CARD14/TNFRSF13C/RELB/TNFRSF11A/NFKBIA/TNFAIP3/EDARADD/TRAF1/GADD45A
hsa04613	Neutrophil extracellular trap formation	99	0.56128	1.72453	4.51815e-05	0.00522599	0.00470838	2820	tags=28%, list=16%, signal=24%	CYBB/CLEC7A/CTSG/FPR1/SYK/NCF2/FCGR1A/TLR4/TLR8/C5AR1/PRKCG/TLR7/AQP9/CR1/PLCB1/FPR2/SELP/AZU1/AKT3/MAPK12/NCF4/C3/ITGA2B/ITGB3/HDAC10/TLR2/C5/PIK3R1
hsa04657	IL-17 signaling pathway	76	0.583616	1.76906	0.000166645	0.0115651	0.0104197	2503	tags=34%, list=14%, signal=29%	IL1B/CXCL8/S100A9/S100A8/CXCL3/IL17RE/FOSL1/MMP9/FOS/TNF/CCL20/PTGS2/IL17C/CSF2/FOSB/IL17RB/NFKBIA/MAPK12/JUN/TNFAIP3/MAPK10/MUC5B/JUND/CASP8/IL5/IL6
hsa04640	Hematopoietic cell lineage	90	0.559966	1.70985	0.000159843	0.0115651	0.0104197	2618	tags=38%, list=15%, signal=32%	ITGA1/IL1B/FCER2/CD36/CSF1R/CD22/CSF3R/FCGR1A/CD14/CSF2RA/HLA-DOB/KIT/IL1R1/CD24/CR1/TNF/CD33/CD1D/CSF2/ANPEP/CD34/DNTT/IL9R/IL11RA/IL2RA/GP9/ITGA2/IL5/ITGA2B/IL6/CD1C/MS4A1/ITGB3/CD19
hsa04380	Osteoclast differentiation	127	0.522014	1.6223	0.000207455	0.0119978	0.0108095	2351	tags=28%, list=13%, signal=24%	IL1B/CSF1R/SYK/SIRPA/BLNK/NCF2/FCGR1A/LILRB2/LILRA2/LILRA5/TNFSF11/FOSL1/IL1R1/LILRA6/FOS/TNF/LILRA4/FOSB/SOCS3/RELB/TNFRSF11A/GAB2/CTSK/NFKBIA/AKT3/MAPK12/JUN/NCF4/IFNB1/JUNB/MAPK10/FOSL2/JUND/MITF/TEC
hsa04060	Cytokine-cytokine receptor interaction	222	0.464835	1.47769	0.000284809	0.0141184	0.0127201	2643	tags=33%, list=15%, signal=28%	CCL3L1/IL1B/CCL4L2/CXCL8/CSF1R/CCR9/CSF3R/CXCL3/IL23R/IL13RA1/CCR6/CSF2RA/CSF2RB/TNFSF11/IL17RE/TSLP/XCL1/IL1R1/IL2/IL12RB2/IL18RAP/TNFRSF8/OSM/TNF/TNFSF13B/CD40LG/CCL20/BMP8B/IL17C/CRLF2/IFNE/CSF2/CCR1/CCL4/GDF6/CCR4/CCR2/INHBE/IL12A/XCL2/TNFRSF13C/TNFSF9/CXCL16/IL9R/IL15/CXCR5/TNFRSF11A/CTF1/IL11RA/IL17RB/OSMR/TNFRSF12A/CCL14/BMP4/IFNB1/IL2RA/CCL27/CCR3/IL1RN/ACVR1/ACKR3/TNFRSF18/BMPR1B/TNFRSF9…
hsa01523	Antifolate resistance	29	0.683905	1.92946	0.000334935	0.0143191	0.0129009	640	tags=17%, list=4%, signal=17%	IL1B/FOLR3/FOLR2/ABCG2/TNF
hsa04820	Cytoskeleton in muscle cells	176	0.481068	1.51427	0.00037139	0.0143191	0.0129009	2852	tags=30%, list=16%, signal=25%	COL27A1/ITGA1/VCAN/MYOM2/PDLIM4/SGCD/LDB3/LAMA2/COL1A1/FMNL2/DMD/ANK3/COL5A1/DSC2/LMNA/NEBL/DIAPH3/COL6A2/MYBPC3/THBS2/FHL3/TPM2/PKP2/ACTN2/SPTBN5/SYNPO2/ANK2/TNNI2/SGCA/ATP1B1/THBS1/TMOD1/NID1/MYBPC2/NID2/MYH15/TNNC2/LMOD2/COL4A3/ELN/TMOD4/ATP1B2/FN1/COL4A4/ACTA1/MYOT/ITGA2/ITGA2B/ITGB3/SGCE/FHL1/COL9A2/CSRP3
hsa05134	Legionellosis	53	0.608746	1.78416	0.00045797	0.0158916	0.0143176	3152	tags=34%, list=18%, signal=28%	IL1B/CXCL8/CD14/TLR4/CXCL3/CR1/TNF/IL12A/NLRC4/HSPA1B/NFKBIA/CLK1/CASP8/C3/IL6/TLR2/CXCL2/NFKB2
hsa04668	TNF signaling pathway	111	0.512209	1.58608	0.00105848	0.0333902	0.030083	2891	tags=31%, list=17%, signal=26%	IL1B/JAG1/CXCL3/MMP9/FOS/TNF/CCL20/PTGS2/CSF2/SOCS3/CREB3L1/IL15/NFKBIA/AKT3/MAPK12/JUN/MAP3K5/TNFAIP3/CREB5/IFNB1/JUNB/MAPK10/TRAF1/RPS6KA5/ITCH/SELE/BCL3/BIRC3/LIF/CASP8/MAP3K8/IL6/PIK3R1/CXCL2

[truncated: 3 more sheets: Supplementary Table 10, Supplementary Table 11, Supplementary Table 12]
